# Supplementary material for: [1,2-Bis(1H-benzimidazol-2-yl-κN 3)ethane]dichloridozinc(II)
Source: Acta Crystallogr Sect E Struct Rep Online. 2009 Dec 12;66(Pt 1):m57. doi: 10.1107/S1600536809052738 (PMC2980065; doi:10.1107/S1600536809052738)
Supplement: Supplementary file 2 [file e-66-00m57-Isup2.hkl]

# 
# h,k,l, Fc-squared, Fo-squared, sigma(Fo-squared) and status flag 
# 
data_I
_shelx_title '  P21' 
_shelx_refln_list_code          4 
_shelx_F_calc_maximum      169.43 
_exptl_crystal_F_000       808.00 
_reflns_d_resolution_high  0.7806 
 
loop_ 
 _symmetry_equiv_pos_as_xyz 
 'x, y, z' 
 '-x, y+1/2, -z' 
 
_cell_length_a     8.0868 
_cell_length_b    13.8605 
_cell_length_c    14.8504 
_cell_angle_alpha  90.000 
_cell_angle_beta   92.664 
_cell_angle_gamma  90.000 
 
_shelx_F_squared_multiplier     1.000 
 
loop_ 
 _refln_index_h 
 _refln_index_k 
 _refln_index_l 
 _refln_F_squared_calc 
 _refln_F_squared_meas 
 _refln_F_squared_sigma 
 _refln_observed_status 
   1 -17   0       22.40        9.73     14.24 o 
   2 -17   0       15.96        5.67     13.71 o 
   0 -16   0       23.99       30.09     17.99 o 
   1 -16   0       10.41        5.92     11.18 o 
   2 -16   0       14.33       13.73     12.45 o 
   3 -16   0       69.16       69.75     15.52 o 
   4 -16   0       23.60       20.22     19.56 o 
   1 -15   0      103.42      119.15     16.26 o 
   2 -15   0       57.09       59.48     13.62 o 
   3 -15   0       55.09       49.40     13.21 o 
   4 -15   0       81.12       79.87     16.05 o 
   5 -15   0       23.96       16.81     20.57 o 
   0 -14   0      581.84      651.13     40.61 o 
   1 -14   0       43.38       49.47     12.16 o 
   2 -14   0      451.94      499.81     25.07 o 
   3 -14   0      172.62      183.27     17.83 o 
   4 -14   0      174.43      198.48     19.06 o 
   5 -14   0      106.34      109.20     23.27 o 
   6 -14   0       58.91       64.68     22.91 o 
   1 -13   0     1876.02     1924.11     59.23 o 
   2 -13   0      198.25      197.96     15.50 o 
   3 -13   0      482.87      486.94     23.90 o 
   4 -13   0      150.32      182.71     17.59 o 
   5 -13   0       99.20       80.45     21.52 o 
   6 -13   0       18.03       27.57     19.77 o 
   7 -13   0        8.61        2.40     19.56 o 
   0 -12   0     2346.57     2418.95     98.68 o 
   1 -12   0      316.42      305.78     17.87 o 
   2 -12   0      146.35      158.63     13.96 o 
   3 -12   0      340.19      326.76     18.63 o 
   4 -12   0      208.80      211.59     15.96 o 
   5 -12   0      332.06      323.35     19.71 o 
   6 -12   0      109.52      108.67     23.80 o 
   7 -12   0      141.66      129.24     26.14 o 
   1 -11   0      704.14      682.16     26.64 o 
   2 -11   0      403.25      395.71     19.64 o 
   3 -11   0       81.82       77.32     13.04 o 
   4 -11   0      132.05      148.33     14.15 o 
   5 -11   0      337.50      322.82     18.88 o 
   6 -11   0       52.23       70.99     13.21 o 
   7 -11   0      166.79      192.70     28.52 o 
   8 -11   0       37.99        4.30     22.17 o 
   0 -10   0     1320.14     1289.67     57.30 o 
   1 -10   0      483.35      455.62     20.02 o 
   2 -10   0      375.52      357.68     17.73 o 
   3 -10   0      212.72      204.56     13.71 o 
   4 -10   0      491.35      464.45     21.01 o 
   5 -10   0       20.62       20.51     14.32 o 
   6 -10   0      602.48      603.77     26.39 o 
   7 -10   0       80.94       76.14     14.02 o 
   8 -10   0      221.73      209.65     20.20 o 
   1  -9   0      348.90      327.27     15.65 o 
   2  -9   0     1105.50     1117.94     35.57 o 
   3  -9   0       36.89       38.26      7.78 o 
   5  -9   0      781.50      753.45     41.41 o 
   6  -9   0      200.98      209.19     15.23 o 
   7  -9   0      183.47      177.80     15.32 o 
   8  -9   0       21.51       12.84     15.64 o 
   0  -8   0     5057.88     4966.27    177.61 o 
   1  -8   0     1724.55     1771.61     49.98 o 
   2  -8   0     1591.34     1613.63     46.43 o 
   3  -8   0      202.29      183.09     17.34 o 
   5  -8   0      637.67      599.73     35.07 o 
   6  -8   0      849.56      820.40     30.15 o 
   7  -8   0       50.97       40.73     10.64 o 
   8  -8   0       58.72       53.07     13.66 o 
   9  -8   0       26.81       16.37     14.46 o 
   1  -7   0     3833.85     3614.86    106.89 o 
   2  -7   0      265.72      244.29     12.28 o 
   3  -7   0     3074.45     3135.17    114.27 o 
   4  -7   0     1433.99     1442.59     61.59 o 
   5  -7   0      427.90      437.86     14.75 o 
   6  -7   0       71.32       69.11     23.68 o 
   7  -7   0       25.13       22.64      9.88 o 
   8  -7   0       79.34       76.83     13.60 o 
   9  -7   0       83.87       58.75     18.11 o 
   0  -6   0     8631.37     8372.57    288.86 o 
   1  -6   0     2340.55     2457.07     64.14 o 
   2  -6   0      147.98      124.14     12.45 o 
   4  -6   0     2932.34     2907.79    108.84 o 
   5  -6   0     2296.33     2314.11     51.29 o 
   6  -6   0      193.46      181.75     12.93 o 
   7  -6   0       52.60       55.14     18.59 o 
   8  -6   0       80.04       89.78     13.86 o 
   9  -6   0      120.59      160.53     18.24 o 
   1  -5   0     5643.92     5624.37    138.13 o 
   2  -5   0      541.33      540.90     25.02 o 
   3  -5   0     1026.47      890.16     39.33 o 
   4  -5   0      521.70      509.06     18.63 o 
   5  -5   0       92.51       93.19      7.17 o 
   6  -5   0       82.66       95.75     15.38 o 
   7  -5   0      138.39      137.63     13.80 o 
   8  -5   0      321.56      323.24     19.67 o 
   9  -5   0       69.83       88.14     15.53 o 
   0  -4   0      714.14      697.11     28.99 o 
   1  -4   0     1960.76     2019.47     74.99 o 
   3  -4   0     1144.20     1111.20     42.80 o 
   4  -4   0      156.08      155.01      7.15 o 
   5  -4   0      349.31      377.97     12.52 o 
   6  -4   0      781.86      783.47     28.09 o 
   7  -4   0      192.35      180.27     13.59 o 
   8  -4   0      202.76      230.15     16.80 o 
   9  -4   0       68.48       63.70     13.98 o 
  10  -4   0       87.93      119.99     26.26 o 
   1  -3   0      622.71      663.97     24.22 o 
   2  -3   0      473.96      479.12     21.96 o 
   3  -3   0       51.48       56.13     10.09 o 
   4  -3   0      947.02      942.51     21.56 o 
   5  -3   0     1300.52     1294.38     30.19 o 
   6  -3   0      480.47      493.92     20.23 o 
   7  -3   0      694.57      683.54     26.35 o 
   8  -3   0       32.10        7.16      9.59 o 
   9  -3   0      106.82      104.40     17.80 o 
  10  -3   0       26.19       26.62     20.48 o 
   0  -2   0     6632.30     7091.74    241.31 o 
   2  -2   0      879.79      917.67     36.90 o 
   3  -2   0     1072.58     1055.99     22.01 o 
   4  -2   0      127.46      125.77      5.89 o 
   5  -2   0     2431.91     2446.02     50.99 o 
   6  -2   0      965.06      922.88     29.61 o 
   7  -2   0      127.73      114.25     17.84 o 
   8  -2   0      192.79      212.98     15.95 o 
   9  -2   0      310.67      296.33     28.37 o 
  10  -2   0       98.59      103.72     23.71 o 
   2  -1   0     7087.79     7266.58    135.01 o 
   3  -1   0      425.91      470.63     11.44 o 
   4  -1   0    10609.08    10830.75    208.83 o 
   5  -1   0     1362.06     1271.89     33.62 o 
   6  -1   0      223.16      248.07     20.54 o 
   7  -1   0     1052.13     1006.74     49.41 o 
   8  -1   0      286.39      236.51     22.79 o 
   9  -1   0       46.03       84.63     21.10 o 
  10  -1   0       40.08       14.76     20.57 o 
   1   0   0      346.46      357.89     15.18 o 
   2   0   0    25696.65    25434.36    591.31 o 
   3   0   0     2912.08     3104.08     74.41 o 
   4   0   0    11098.53    11515.23    268.49 o 
   5   0   0       15.51        5.35      3.62 o 
   6   0   0     1413.73     1364.48     58.07 o 
   7   0   0     1120.11      704.78     36.10 o 
   8   0   0       36.15       21.91      9.89 o 
   9   0   0       47.61       57.30     20.60 o 
  10   0   0        9.95       13.19     19.33 o 
   1   1   0    19786.44    11286.68    382.85 o 
   2   1   0     6657.10     6779.41    304.46 o 
   3   1   0      461.21      457.37     27.02 o 
   4   1   0    10774.25    10846.45    208.82 o 
   5   1   0     1207.05     1218.27     36.21 o 
   6   1   0      288.67      259.32     13.88 o 
   7   1   0     1103.20     1062.39     34.86 o 
   8   1   0      313.10      285.41     16.93 o 
   9   1   0       32.80       46.54     18.53 o 
   2   2   0     1104.42      998.44     36.25 o 
   3   2   0      861.05      888.75     27.16 o 
   4   2   0       76.85       82.46      7.53 o 
   5   2   0     2362.58     2427.88     64.49 o 
   6   2   0      872.35      831.36     28.73 o 
   7   2   0      147.92      113.95     15.95 o 
   1   3   0      664.56      473.97     22.41 o 
   3   3   0       62.22       66.40      7.68 o 
   4   3   0      770.58      827.05     37.38 o 
   5   3   0     1395.85     1429.49     54.33 o 
   6   3   0      513.83      472.87     26.44 o 
   7   3   0      695.93      693.40     35.93 o 
   1   4   0     2093.98     2097.49     74.49 o 
   3   4   0      993.52      906.26     39.66 o 
   4   4   0      164.86      140.29     12.06 o 
   5   4   0      404.82      416.70     22.62 o 
   6   4   0      893.42      850.17     38.59 o 
   7   4   0      196.44      173.64     17.99 o 
   2   5   0      514.86      453.01     22.94 o 
   4   5   0      485.09      486.50     25.20 o 
   5   5   0       79.01       54.13     10.61 o 
   6   5   0       91.82       73.48     12.89 o 
   7   5   0      160.76      148.62     17.87 o 
   4   6   0     2919.70     2832.71    105.76 o 
   5   6   0     2375.65     2487.18     90.67 o 
   6   6   0      149.58      138.43     16.12 o 
   3   7   0     3169.90     2943.51    111.69 o 
   5   7   0      388.05      388.42     24.57 o 
   6   7   0       42.30       29.14     12.39 o 
   3   8   0      174.62      158.58     15.12 o 
   5   8   0      588.47      594.81     32.55 o 
   6   8   0      832.55      767.06     40.55 o 
   4   9   0      317.61      184.64     17.37 o 
   5   9   0      814.11      737.86     38.39 o 
   6   9   0      203.13      204.76     22.17 o 
   5  10   0       15.85        7.29     11.03 o 
  -2 -17   1      143.69      201.61     21.94 o 
  -1 -17   1       92.47      116.02     18.08 o 
   0 -17   1      107.28      111.21     17.26 o 
   1 -17   1      139.75      176.52     36.95 o 
   2 -17   1       82.79       95.05     16.69 o 
  -4 -16   1       22.39       30.00     15.08 o 
  -3 -16   1      151.71      195.74     21.00 o 
  -2 -16   1       15.40       17.46     13.03 o 
  -1 -16   1      214.39      223.39     18.87 o 
   0 -16   1      179.35      214.48     18.99 o 
   1 -16   1      148.25      184.99     19.46 o 
   2 -16   1      101.96      126.74     39.91 o 
   3 -16   1        2.90        5.89     15.46 o 
   4 -16   1      159.90      187.72     30.12 o 
  -5 -15   1       31.04       14.82     20.90 o 
  -4 -15   1      174.26      219.23     20.74 o 
  -3 -15   1        8.13        2.59     11.62 o 
  -2 -15   1      218.72      228.22     18.55 o 
  -1 -15   1      139.31      170.78     17.91 o 
   0 -15   1      374.40      384.16     22.71 o 
   1 -15   1      225.80      235.68     18.17 o 
   2 -15   1      127.89      163.18     29.27 o 
   3 -15   1      137.60      152.38     18.47 o 
   4 -15   1       30.29       26.77     20.16 o 
   5 -15   1      104.15       99.66     16.51 o 
  -6 -14   1       69.92       67.43     22.47 o 
  -5 -14   1       72.73       67.36     15.32 o 
  -4 -14   1       48.11       53.89     23.03 o 
  -3 -14   1       90.59      104.60     20.51 o 
  -2 -14   1        9.97        9.12      9.91 o 
  -1 -14   1      168.15      165.83     15.53 o 
   0 -14   1      183.71      179.79     16.17 o 
   1 -14   1        8.00       13.08     10.34 o 
   2 -14   1       55.87       56.87     12.21 o 
   3 -14   1       65.42       50.98     12.46 o 
   4 -14   1       48.07       49.26     18.85 o 
   5 -14   1       58.59       60.27     14.81 o 
   6 -14   1       29.06       37.94     22.35 o 
  -7 -13   1      101.54      107.42     26.17 o 
  -6 -13   1       42.81       39.63     21.25 o 
  -5 -13   1      134.53      177.36     18.22 o 
  -4 -13   1       81.81       83.79     13.61 o 
  -3 -13   1       11.13       10.20     15.35 o 
  -2 -13   1      145.11      145.73     15.29 o 
  -1 -13   1      122.21      126.20     14.64 o 
   0 -13   1      246.93      238.27     16.13 o 
   1 -13   1       21.45        8.93      9.21 o 
   2 -13   1       97.34      108.48     13.33 o 
   3 -13   1       80.09       73.81     12.34 o 
   4 -13   1      121.87      154.58     24.54 o 
   5 -13   1       70.10       52.85     20.51 o 
   6 -13   1      285.05      312.39     30.77 o 
  -7 -12   1       31.07        9.51     18.91 o 
  -6 -12   1      156.66      171.33     26.38 o 
  -5 -12   1       68.11       61.85     11.87 o 
  -4 -12   1       16.53       10.61      9.28 o 
  -3 -12   1      648.02      613.80     26.29 o 
  -2 -12   1      155.55      165.62     14.51 o 
  -1 -12   1      814.41      824.87     30.89 o 
   0 -12   1      150.35      143.63     12.86 o 
   1 -12   1      927.27      904.29     33.19 o 
   2 -12   1      480.99      474.39     25.73 o 
   3 -12   1      127.06      133.23     13.33 o 
   4 -12   1       21.13       32.46     10.53 o 
   5 -12   1      173.17      191.63     26.97 o 
   6 -12   1       46.60       40.02     19.33 o 
   7 -12   1       60.69       61.59     22.68 o 
  -8 -11   1       76.16       31.86     19.68 o 
  -7 -11   1       69.20       69.57     21.37 o 
  -6 -11   1       57.35       39.72     16.60 o 
  -5 -11   1      187.91      197.62     23.24 o 
  -4 -11   1      698.53      701.62     28.35 o 
  -3 -11   1      219.32      193.30     13.81 o 
  -2 -11   1      799.27      769.52     29.03 o 
  -1 -11   1      197.38      184.30     13.31 o 
   0 -11   1      403.82      404.24     29.32 o 
   1 -11   1      406.64      382.09     18.69 o 
   2 -11   1      133.37      135.39     15.55 o 
   3 -11   1      434.16      443.02     20.96 o 
   4 -11   1       99.03      106.00     17.31 o 
   5 -11   1      249.77      239.83     16.07 o 
   6 -11   1      224.91      211.70     25.08 o 
   7 -11   1       74.27       77.23     28.07 o 
   8 -11   1       34.19       37.49     15.09 o 
  -8 -10   1       29.57       12.09     19.98 o 
  -7 -10   1       17.55       16.27     16.72 o 
  -6 -10   1       43.31       55.89     11.19 o 
  -5 -10   1      239.94      238.26     22.73 o 
  -4 -10   1       10.14        1.96     11.03 o 
  -3 -10   1     1312.46     1255.34     40.21 o 
  -2 -10   1      190.65      194.86     13.34 o 
  -1 -10   1     2743.35     2657.39     73.29 o 
   0 -10   1     1731.67     1732.55     50.98 o 
   1 -10   1     1124.00     1113.07     56.16 o 
   2 -10   1     1052.54     1033.73     34.52 o 
   3 -10   1     1325.79     1280.31     40.77 o 
   4 -10   1     1583.45     1536.79     47.51 o 
   5 -10   1      164.07      169.62     13.34 o 
   6 -10   1       70.69       78.30     13.13 o 
   7 -10   1       17.84        8.04     11.96 o 
   8 -10   1       13.67       -0.02     13.71 o 
  -8  -9   1      318.40      336.63     21.23 o 
  -7  -9   1      138.70      143.00     15.16 o 
  -6  -9   1      183.52      172.24     14.08 o 
  -5  -9   1      148.30      140.21     14.89 o 
  -4  -9   1     1650.73     1538.86     67.49 o 
  -3  -9   1      158.74      146.61     17.01 o 
  -2  -9   1     2869.84     2810.03     75.99 o 
  -1  -9   1      298.77      299.03     14.80 o 
   0  -9   1     4175.31     4404.88    113.53 o 
   1  -9   1     2748.06     2733.48     73.79 o 
   2  -9   1      988.42     1030.38     33.42 o 
   3  -9   1     2571.03     2419.46     66.93 o 
   4  -9   1      221.65      226.99     20.99 o 
   5  -9   1     1322.69     1226.39     48.92 o 
   6  -9   1       67.35       67.25     11.62 o 
   7  -9   1      274.96      294.22     18.93 o 
   8  -9   1       42.11       20.22     15.31 o 
  -9  -8   1       90.02       88.21     16.29 o 
  -8  -8   1       70.11       60.06     16.23 o 
  -7  -8   1       25.77       23.22     10.14 o 
  -6  -8   1      721.74      707.83     27.26 o 
  -5  -8   1      454.02      458.80     19.97 o 
  -4  -8   1      544.02      567.19     32.01 o 
  -3  -8   1      791.48      774.53     37.56 o 
  -2  -8   1      182.99      203.66     11.86 o 
  -1  -8   1     7283.53     7649.83    189.29 o 
   0  -8   1     1596.11     1583.49     45.47 o 
   1  -8   1     1675.51     1826.87     51.22 o 
   2  -8   1      410.70      365.00     16.09 o 
   3  -8   1     1528.48     1513.34     44.36 o 
   4  -8   1      611.69      564.58     32.93 o 
   5  -8   1       19.23        4.59     10.11 o 
   6  -8   1       18.71       20.53      9.46 o 
   7  -8   1      440.74      437.84     43.10 o 
   8  -8   1       25.48       28.86     12.98 o 
   9  -8   1       28.89       38.19     15.36 o 
  -9  -7   1        5.26        1.00     12.89 o 
  -8  -7   1      251.66      275.30     20.96 o 
  -7  -7   1      680.68      698.60     28.45 o 
  -6  -7   1      136.80      139.94     12.51 o 
  -5  -7   1     1282.38     1241.04     38.97 o 
  -4  -7   1      173.63      170.26     17.37 o 
  -3  -7   1       13.41        8.86      7.65 o 
  -2  -7   1      487.12      460.30     24.81 o 
  -1  -7   1      325.20      368.86     15.10 o 
   0  -7   1      468.46      542.43     19.17 o 
   1  -7   1     1237.19     1327.55     38.17 o 
   2  -7   1      354.59      347.94     14.63 o 
   3  -7   1     1485.80     1513.16     62.42 o 
   4  -7   1       88.26       93.49     14.38 o 
   5  -7   1      163.94      152.38     10.79 o 
   6  -7   1      611.42      619.70     28.35 o 
   7  -7   1       64.27       71.10     12.58 o 
   8  -7   1      103.12      104.83     15.40 o 
   9  -7   1       39.40       40.05     19.49 o 
  -9  -6   1      119.72      115.75     16.72 o 
  -8  -6   1      108.28      105.50     14.30 o 
  -7  -6   1       33.91       23.02     15.07 o 
  -6  -6   1     1504.03     1504.11     45.72 o 
  -5  -6   1      570.48      583.88     21.51 o 
  -4  -6   1      509.05      481.90     18.16 o 
  -3  -6   1       32.98       38.15      9.51 o 
  -2  -6   1      370.26      395.71     21.25 o 
  -1  -6   1      280.90      265.75     11.69 o 
   0  -6   1     1010.24     1042.55     30.52 o 
   1  -6   1     2294.02     2391.26     62.63 o 
   2  -6   1      490.08      465.82     16.80 o 
   3  -6   1      517.06      557.94     27.98 o 
   4  -6   1       55.47       58.04      7.30 o 
   5  -6   1      224.24      209.62      9.97 o 
   6  -6   1      235.95      230.01     14.54 o 
   7  -6   1      329.78      338.17     18.67 o 
   8  -6   1       54.11       50.53     12.35 o 
   9  -6   1       54.82       56.29     20.51 o 
  -9  -5   1      190.49      207.22     17.60 o 
  -8  -5   1       75.61       73.76     13.29 o 
  -7  -5   1      445.63      463.45     21.44 o 
  -6  -5   1       16.99       14.74      7.62 o 
  -5  -5   1      913.09      873.37     22.33 o 
  -4  -5   1     1526.73     1386.08     39.52 o 
  -3  -5   1      142.91      139.40     12.33 o 
  -2  -5   1      262.83      271.46     16.54 o 
  -1  -5   1     4957.36     4977.80    173.11 o 
   0  -5   1     4029.86     4187.50    104.09 o 
   1  -5   1     6511.41     6790.14    165.78 o 
   2  -5   1     3083.42     3036.02    110.41 o 
   3  -5   1      828.43      762.50     35.63 o 
   4  -5   1      314.36      320.49     13.07 o 
   5  -5   1     2556.76     2528.74     54.29 o 
   6  -5   1      336.96      348.58     19.34 o 
   7  -5   1      144.33      140.57     14.29 o 
   8  -5   1      137.27      141.39     15.60 o 
   9  -5   1       31.22       45.23     21.10 o 
 -10  -4   1       25.69       25.20     21.28 o 
  -9  -4   1       85.22       87.04     14.75 o 
  -8  -4   1       97.20      108.71     13.68 o 
  -7  -4   1       11.78        5.97      7.62 o 
  -6  -4   1      198.24      186.00     12.40 o 
  -5  -4   1     2244.93     2142.00     46.09 o 
  -4  -4   1      126.42      128.14      8.61 o 
  -3  -4   1      628.14      575.35     18.73 o 
  -2  -4   1      442.04      444.86     20.72 o 
  -1  -4   1     4986.02     5114.12    179.15 o 
   0  -4   1    17505.55    18033.11    430.86 o 
   1  -4   1     3596.59     3570.89     88.61 o 
   2  -4   1      234.43      242.70     14.49 o 
   3  -4   1      796.39      818.89     24.66 o 
   4  -4   1     9450.87     9252.70    182.76 o 
   5  -4   1     1326.79     1256.40     29.21 o 
   6  -4   1     1696.39     1795.91     52.07 o 
   7  -4   1      280.96      271.66     16.31 o 
   8  -4   1      161.43      158.96     15.46 o 
   9  -4   1      226.61      231.91     26.83 o 
  10  -4   1       33.71       40.52     20.90 o 
 -10  -3   1       15.00      -18.50     18.73 o 
  -9  -3   1      428.65      493.65     25.31 o 
  -8  -3   1       80.44       86.22     12.41 o 
  -7  -3   1       16.60       11.56      8.13 o 
  -6  -3   1       58.90       53.78      8.64 o 
  -5  -3   1      456.38      445.74     13.09 o 
  -4  -3   1     5323.64     5287.60    105.26 o 
  -3  -3   1       90.56       90.69      6.22 o 
  -2  -3   1     1046.72     1185.77     48.79 o 
  -1  -3   1     4119.00     4288.16    146.25 o 
   0  -3   1    14127.61    14292.75    341.80 o 
   1  -3   1    10505.62    10852.49    368.50 o 
   2  -3   1      317.45      288.91     15.59 o 
   3  -3   1     4257.28     4372.41    183.30 o 
   4  -3   1     1400.46     1420.23     32.26 o 
   5  -3   1     5565.24     5602.98    110.96 o 
   6  -3   1       95.41       96.51     10.45 o 
   7  -3   1      397.93      358.19     26.77 o 
   9  -3   1        8.72       -6.14     14.26 o 
  10  -3   1        1.12       -8.27     19.39 o 
 -10  -2   1       31.49       43.54     21.25 o 
  -9  -2   1      303.50      326.48     20.74 o 
  -8  -2   1      124.09      139.96     14.90 o 
  -7  -2   1      102.11       83.63     11.18 o 
  -6  -2   1      524.99      539.69     20.90 o 
  -5  -2   1     4685.33     4652.84     93.54 o 
  -4  -2   1     3048.94     3164.60     64.12 o 
  -3  -2   1     2014.02     2125.86     57.17 o 
  -2  -2   1     8479.09     9372.00    222.36 o 
  -1  -2   1     1606.80     1769.27     69.01 o 
   0  -2   1     5532.41     5796.70    197.68 o 
   1  -2   1      981.18     1070.91     37.23 o 
   3  -2   1     3502.56     3597.90     88.25 o 
   4  -2   1    10243.69    10205.30    305.99 o 
   5  -2   1     1152.89     1185.84     32.83 o 
   6  -2   1      580.71      582.90     32.81 o 
   7  -2   1      207.33      185.74     13.03 o 
   8  -2   1      198.69      206.28     18.29 o 
   9  -2   1      149.43      186.27     26.74 o 
  10  -2   1       16.29       20.93     20.30 o 
 -10  -1   1      194.68      209.98     28.37 o 
  -9  -1   1       19.83       21.96     15.10 o 
  -8  -1   1      448.97      450.40     21.56 o 
  -7  -1   1     1084.40     1069.50     34.07 o 
  -6  -1   1       92.70       82.99     16.70 o 
  -5  -1   1      816.51      818.37     29.91 o 
  -4  -1   1     8639.76     9127.17    177.97 o 
  -3  -1   1     6906.37     7158.31    137.44 o 
  -2  -1   1    23285.01    23602.82    560.19 o 
  -1  -1   1     5485.31     5852.14    137.78 o 
   0  -1   1     7106.47     7061.88    169.71 o 
   1  -1   1     4039.14     3950.82    224.74 o 
   2  -1   1    28707.42    29100.34    554.78 o 
   3  -1   1     4615.82     4887.64     92.33 o 
   4  -1   1     4113.22     4441.41     85.66 o 
   5  -1   1      876.58      835.78     20.86 o 
   6  -1   1      534.40      537.48     20.65 o 
   7  -1   1      238.25      224.37     14.34 o 
   8  -1   1       61.03       85.28     17.93 o 
   9  -1   1       86.09       91.00     20.25 o 
  10  -1   1       51.08       68.86     22.97 o 
  -9   0   1      289.58      271.26     26.45 o 
  -8   0   1      243.15      258.39     30.07 o 
  -7   0   1      219.29      220.01     14.62 o 
  -6   0   1     1143.17     1174.26     36.33 o 
  -5   0   1      172.68      167.81     10.40 o 
  -4   0   1      103.86      107.75      8.13 o 
  -3   0   1     3760.85     3744.46     91.87 o 
  -2   0   1     9589.98    10232.60    242.28 o 
  -1   0   1        0.96        0.98      1.67 o 
   0   0   1        4.93       -0.62      0.62 o 
   1   0   1      323.40      336.75      8.09 o 
   2   0   1    18524.23    19692.82    375.25 o 
   3   0   1     9162.54     9703.00    186.51 o 
   4   0   1       22.03       25.15      4.10 o 
   5   0   1     3762.85     3977.72     79.97 o 
   6   0   1        3.84       -0.34      5.85 o 
   7   0   1     1012.25     1025.07     33.86 o 
   8   0   1        1.61        4.83     12.63 o 
   9   0   1      227.90      213.39     23.98 o 
  10   0   1        5.47       12.24     19.59 o 
  -7   1   1      894.61      893.32     32.78 o 
  -6   1   1       69.97       83.06      9.91 o 
  -5   1   1      609.19      653.73     23.90 o 
  -4   1   1     8721.49     9294.00    220.85 o 
  -3   1   1     6475.72     6992.88    170.19 o 
  -2   1   1    23724.13    24347.33    803.99 o 
  -1   1   1     5511.84     5676.00    197.15 o 
   0   1   1     7133.43     7221.44    169.26 o 
   1   1   1     3750.30     4040.00     95.57 o 
   2   1   1    28219.38    29180.51    554.96 o 
   3   1   1     4153.28     4539.21     91.89 o 
   4   1   1     3827.04     4183.24     85.16 o 
   5   1   1      938.89      907.42     21.17 o 
   6   1   1      504.19      524.38     20.37 o 
   7   1   1      302.40      297.94     23.08 o 
   8   1   1       64.42       65.77     16.78 o 
   9   1   1      110.42      134.48     24.25 o 
  -6   2   1      599.13      451.56     26.88 o 
  -5   2   1     4741.94     4843.76    167.53 o 
  -4   2   1     3210.38     3232.45    114.53 o 
  -3   2   1     2474.25     2522.34     82.70 o 
  -2   2   1     8729.13     9372.32    318.62 o 
  -1   2   1     2059.92     2142.39     69.72 o 
   1   2   1      868.43      922.38     35.75 o 
   2   2   1      134.75      150.36      5.16 o 
   3   2   1     3523.85     3729.92     72.76 o 
   4   2   1     9902.74    10150.95    196.23 o 
   5   2   1     1224.30     1174.79     34.49 o 
   6   2   1      658.70      611.50     22.12 o 
   7   2   1      188.02      185.05     14.24 o 
   8   2   1      225.95      218.49     22.53 o 
  -8   3   1       91.64       30.92     13.90 o 
  -7   3   1        9.43       -4.21      8.83 o 
  -4   3   1     5560.58     5473.97    187.19 o 
  -3   3   1      105.19       84.03      8.66 o 
  -2   3   1     1306.54     1387.01     48.85 o 
  -1   3   1     3991.10     4140.82    145.87 o 
   2   3   1      328.29      317.22     14.44 o 
   3   3   1     4434.71     4513.88    153.42 o 
   4   3   1     1474.51     1547.73     40.73 o 
   5   3   1     5296.86     5529.99    137.57 o 
   6   3   1       89.66       75.70     23.15 o 
   7   3   1      387.46      401.14     24.87 o 
  -8   4   1       85.01       75.20     16.33 o 
  -7   4   1        1.95       -0.27      9.49 o 
  -4   4   1      100.34       90.14     10.79 o 
  -3   4   1      681.88      594.22     26.53 o 
  -2   4   1      375.37      367.05     19.09 o 
  -1   4   1     5318.84     5222.13    179.33 o 
   3   4   1      924.59      920.69     35.01 o 
   4   4   1     9615.91     9835.02    322.56 o 
   5   4   1     1212.37     1177.15     49.83 o 
  -7   5   1      485.39      472.72     28.78 o 
  -6   5   1       15.39       -1.42      8.68 o 
  -4   5   1     1450.66     1355.95     55.49 o 
  -3   5   1      118.22      135.28     11.98 o 
  -1   5   1     4856.02     4932.24    173.08 o 
   2   5   1     3135.44     3059.53    108.49 o 
   3   5   1      912.03      822.37     33.79 o 
   4   5   1      234.98      263.27     17.76 o 
   5   5   1     2508.55     2507.96     94.17 o 
   6   5   1      412.28      388.51     23.24 o 
  -7   6   1       30.31        9.72     11.44 o 
  -5   6   1      626.05      451.32     27.92 o 
  -4   6   1      407.71      427.10     24.84 o 
  -3   6   1       55.42       47.46      9.13 o 
  -2   6   1      288.72      311.03     19.36 o 
   3   6   1      411.40      485.20     25.20 o 
   4   6   1       44.11       32.01      8.89 o 
   5   6   1      208.74      175.83     16.36 o 
   6   6   1      243.67      227.91     18.79 o 
  -7   7   1      678.52      681.10     38.36 o 
  -5   7   1     1376.20     1323.52     55.73 o 
  -4   7   1      214.49      201.15     16.95 o 
  -3   7   1       22.75        8.63      7.83 o 
  -2   7   1      415.87      420.20     23.48 o 
   3   7   1     1510.35     1480.35     59.31 o 
   4   7   1       47.45       26.05      8.95 o 
   5   7   1      172.46      161.28     15.98 o 
   6   7   1      618.31      634.12     33.44 o 
  -7   8   1       21.26        6.22     13.13 o 
  -5   8   1      472.50      482.06     28.54 o 
  -4   8   1      456.51      470.20     28.81 o 
  -3   8   1      669.21      677.72     34.80 o 
   4   8   1      645.81      579.22     30.44 o 
   5   8   1       24.63       20.93     11.12 o 
  -5   9   1      145.07      136.47     17.34 o 
  -4   9   1     1617.46     1540.73     65.57 o 
  -3   9   1      137.13      117.68     15.27 o 
   5   9   1     1396.06     1330.84     56.35 o 
  -6  10   1       41.20        4.15     13.64 o 
  -5  10   1      271.85      237.61     23.30 o 
  -4  10   1       10.95        0.12     10.61 o 
  -6  11   1       42.09       29.94     16.90 o 
  -5  11   1      170.20      175.77     20.93 o 
  -2 -17   2        1.23       11.00     13.94 o 
  -1 -17   2       24.70       30.97     14.64 o 
   0 -17   2        1.04       -2.64     13.84 o 
   1 -17   2        3.57        0.26     13.72 o 
   2 -17   2        0.12        2.89     13.67 o 
  -4 -16   2       19.46        8.83     14.37 o 
  -3 -16   2       46.60       50.24     14.41 o 
  -2 -16   2       25.78       37.80     13.97 o 
  -1 -16   2        8.85        6.27     12.85 o 
   0 -16   2        7.48       20.49     12.54 o 
   1 -16   2       25.13       60.24     20.16 o 
   2 -16   2       52.19       44.23     14.48 o 
   3 -16   2       12.54       11.83     18.05 o 
   4 -16   2       16.44        6.45     12.62 o 
  -5 -15   2       44.15       31.95     13.97 o 
  -4 -15   2       61.12       57.99     15.18 o 
  -3 -15   2       80.92       79.62     15.21 o 
  -2 -15   2      132.39      162.42     17.62 o 
  -1 -15   2       18.02       13.59     10.50 o 
   0 -15   2      174.34      193.41     18.47 o 
   1 -15   2        6.43       13.49     10.99 o 
   2 -15   2      286.37      303.23     20.71 o 
   3 -15   2       12.87        7.97     16.18 o 
   4 -15   2      137.87      146.84     27.66 o 
   5 -15   2       16.35        7.89     12.60 o 
  -6 -14   2       75.72       41.38     22.68 o 
  -5 -14   2       29.79       34.56     14.21 o 
  -4 -14   2      356.78      394.75     23.91 o 
  -3 -14   2      223.22      219.18     17.64 o 
  -2 -14   2      281.45      274.28     18.51 o 
  -1 -14   2      178.69      189.59     17.48 o 
   0 -14   2       48.85       55.05     12.33 o 
   1 -14   2      546.69      552.24     25.79 o 
   2 -14   2       64.68       73.68     12.79 o 
   3 -14   2      417.53      420.65     23.10 o 
   4 -14   2       28.16       16.95     15.80 o 
   5 -14   2      106.03      122.01     16.52 o 
   6 -14   2       30.44       28.57     21.64 o 
  -7 -13   2       25.20       25.61     20.01 o 
  -6 -13   2        0.56       -7.20     11.24 o 
  -5 -13   2      342.55      359.72     21.93 o 
  -4 -13   2      348.35      342.89     25.74 o 
  -3 -13   2      269.39      268.37     17.68 o 
  -2 -13   2      311.72      328.71     19.52 o 
  -1 -13   2      256.47      233.72     18.91 o 
   0 -13   2      457.92      517.29     24.10 o 
   1 -13   2       29.99       18.25      9.40 o 
   2 -13   2      652.16      707.21     29.46 o 
   3 -13   2       94.14      113.58     14.32 o 
   4 -13   2      248.62      217.18     24.75 o 
   5 -13   2      217.58      220.37     17.30 o 
   6 -13   2       43.75       29.02     21.05 o 
  -7 -12   2       24.80        3.26     17.78 o 
  -6 -12   2      184.65      207.34     29.29 o 
  -5 -12   2      107.32      131.22     23.21 o 
  -4 -12   2      185.54      171.88     15.34 o 
  -3 -12   2       19.71        8.43      8.63 o 
  -2 -12   2      127.77      150.07     14.67 o 
  -1 -12   2      116.80      115.03     13.33 o 
   0 -12   2      171.25      173.69     13.75 o 
   1 -12   2      221.14      195.07     14.30 o 
   2 -12   2      711.63      706.44     61.58 o 
   3 -12   2      946.91     1013.55     36.57 o 
   4 -12   2      704.97      704.67     43.28 o 
   5 -12   2      172.99      168.35     22.41 o 
   6 -12   2      143.99      169.73     27.95 o 
   7 -12   2      159.62      192.29     20.87 o 
  -8 -11   2       27.68       36.34     20.16 o 
  -7 -11   2       29.69        8.71     17.19 o 
  -6 -11   2       82.22       90.97     20.51 o 
  -5 -11   2      201.08      170.08     21.70 o 
  -4 -11   2      615.34      610.67     37.17 o 
  -3 -11   2       13.19       22.29      8.85 o 
  -2 -11   2      239.87      238.75     15.43 o 
  -1 -11   2      571.43      503.86     22.04 o 
   0 -11   2      692.05      651.98     25.66 o 
   1 -11   2      196.82      192.85     19.44 o 
   2 -11   2      402.30      407.63     19.85 o 
   3 -11   2      835.58      813.46     37.81 o 
   4 -11   2      352.73      340.86     18.42 o 
   5 -11   2        5.63        8.49      8.87 o 
   6 -11   2      123.20      126.30     23.27 o 
   7 -11   2       59.33       71.16     15.04 o 
  -8 -10   2       12.45        4.89     17.19 o 
  -7 -10   2      168.14      196.85     27.42 o 
  -6 -10   2      180.32      189.68     22.17 o 
  -5 -10   2      909.93      839.21     45.91 o 
  -4 -10   2       44.19       41.38     14.14 o 
  -3 -10   2      264.32      281.50     23.27 o 
  -2 -10   2       82.85       74.30      9.96 o 
  -1 -10   2      261.44      246.95     14.65 o 
   0 -10   2      143.85      133.63     11.34 o 
   1 -10   2      176.75      181.56     12.77 o 
   2 -10   2      992.48      988.89     33.28 o 
   3 -10   2      840.51      838.41     29.92 o 
   4 -10   2      113.39      115.36     11.96 o 
   5 -10   2       89.13       73.19     11.15 o 
   6 -10   2       89.76       89.10     20.19 o 
   7 -10   2      376.49      395.86     23.11 o 
   8 -10   2       64.71       71.08     16.06 o 
  -8  -9   2       35.95       28.72     19.39 o 
  -7  -9   2       32.22       27.12     14.97 o 
  -6  -9   2      243.79      257.55     15.99 o 
  -5  -9   2       79.12       85.72     11.02 o 
  -4  -9   2      602.94      620.60     35.60 o 
  -3  -9   2       94.72       70.01     13.90 o 
  -2  -9   2       81.39       63.21      8.66 o 
  -1  -9   2      676.86      628.65     23.57 o 
   0  -9   2     1536.46     1478.77     50.82 o 
   1  -9   2      523.52      551.41     21.52 o 
   2  -9   2      751.45      751.43     26.50 o 
   3  -9   2      954.96      981.14     32.60 o 
   4  -9   2      267.01      273.12     12.25 o 
   5  -9   2       94.34       83.17     10.73 o 
   6  -9   2      478.31      467.89     33.14 o 
   7  -9   2      197.65      207.65     17.18 o 
   8  -9   2       78.52       84.63     24.50 o 
  -9  -8   2       66.62       90.44     24.39 o 
  -8  -8   2       78.87       87.43     18.64 o 
  -7  -8   2      224.52      234.89     16.35 o 
  -6  -8   2      138.39      139.68     13.71 o 
  -5  -8   2      877.29      841.69     29.63 o 
  -4  -8   2     1868.81     1828.10     74.10 o 
  -3  -8   2      953.83      964.68     45.77 o 
  -2  -8   2     1301.27     1212.33     54.10 o 
  -1  -8   2     1966.74     1996.85     55.53 o 
   0  -8   2       50.45       58.48      7.51 o 
   1  -8   2     2934.65     2814.63     74.68 o 
   2  -8   2      669.62      633.28     22.65 o 
   3  -8   2     1369.37     1375.53     41.05 o 
   4  -8   2      527.05      517.10     20.71 o 
   5  -8   2      724.16      690.56     25.65 o 
   6  -8   2      131.47      148.58     14.75 o 
   7  -8   2      426.97      440.19     22.64 o 
   8  -8   2      203.31      223.74     28.65 o 
   9  -8   2        8.96       21.16     20.45 o 
  -9  -7   2      115.02      139.58     18.33 o 
  -8  -7   2       46.41       44.02     12.56 o 
  -7  -7   2       79.17       75.19     11.97 o 
  -6  -7   2      312.18      304.36     16.80 o 
  -5  -7   2     1736.05     1668.44     48.58 o 
  -4  -7   2     2175.20     2130.32     58.41 o 
  -3  -7   2     3043.50     3019.39    114.33 o 
  -2  -7   2     1185.29     1139.50     47.60 o 
  -1  -7   2     2383.12     2240.29     60.33 o 
   0  -7   2     5640.41     5369.17    134.14 o 
   1  -7   2      471.41      461.33     17.42 o 
   2  -7   2     1772.24     1677.73     46.73 o 
   3  -7   2     1184.23     1260.74     37.25 o 
   4  -7   2     1263.82     1140.69     35.53 o 
   5  -7   2      429.46      404.52     17.60 o 
   6  -7   2      272.62      270.97     16.43 o 
   7  -7   2      138.71      131.58     30.46 o 
   8  -7   2        5.74        2.35     10.91 o 
   9  -7   2       82.88       80.86     23.27 o 
  -9  -6   2       32.04       32.19     13.05 o 
  -8  -6   2      308.49      338.76     20.00 o 
  -7  -6   2       74.45       69.59     17.71 o 
  -6  -6   2      411.57      427.38     19.54 o 
  -5  -6   2      142.26      135.01     10.82 o 
  -4  -6   2     1129.13     1092.82     32.41 o 
  -3  -6   2     1206.01     1112.35     47.90 o 
  -2  -6   2     1230.97     1101.74     46.24 o 
  -1  -6   2     4925.58     4753.92    170.47 o 
   0  -6   2     1515.34     1836.82     49.46 o 
   1  -6   2     4131.19     4282.91    107.38 o 
   2  -6   2      192.07      172.41      9.34 o 
   3  -6   2     7548.39     7490.00    181.41 o 
   4  -6   2      908.77      872.29     28.28 o 
   5  -6   2      413.42      416.87     17.20 o 
   6  -6   2       64.58       39.46      9.34 o 
   7  -6   2      693.50      679.14     27.65 o 
   8  -6   2      398.49      394.45     22.42 o 
   9  -6   2        6.81        0.12     18.05 o 
  -9  -5   2      114.89      134.30     17.00 o 
  -8  -5   2      285.03      276.40     17.65 o 
  -7  -5   2       38.41       33.16     14.87 o 
  -6  -5   2      345.04      356.24     17.46 o 
  -5  -5   2      999.09     1030.22     32.06 o 
  -4  -5   2     4800.70     4631.18    115.85 o 
  -3  -5   2      463.12      450.80     20.14 o 
  -2  -5   2     1956.49     2025.96     76.80 o 
  -1  -5   2     1590.32     1493.75     57.68 o 
   0  -5   2     6125.69     6453.06    157.67 o 
   1  -5   2      503.40      559.79     17.93 o 
   2  -5   2     2362.04     2307.26     59.77 o 
   3  -5   2      709.02      745.65     23.24 o 
   4  -5   2     2582.36     2602.39     68.01 o 
   5  -5   2      446.05      418.78     14.18 o 
   6  -5   2      905.88      886.42     30.79 o 
   7  -5   2      278.49      282.97     24.39 o 
   9  -5   2       33.27       51.25     20.10 o 
 -10  -4   2       19.06       28.00     16.19 o 
  -9  -4   2      150.11      180.90     18.53 o 
  -8  -4   2       89.88      104.50     13.41 o 
  -7  -4   2      447.81      486.57     21.90 o 
  -6  -4   2      384.68      369.41     17.12 o 
  -5  -4   2      590.17      588.99     21.68 o 
  -4  -4   2      345.44      351.09     14.10 o 
  -3  -4   2     1415.89     1399.30     38.44 o 
  -2  -4   2     1953.45     1897.91     70.69 o 
  -1  -4   2      692.16      669.72     26.83 o 
   0  -4   2     1527.21     1654.94     43.27 o 
   1  -4   2     1307.45     1330.24     35.50 o 
   2  -4   2     1883.09     1927.93     49.56 o 
   3  -4   2      794.10      746.43     22.68 o 
   4  -4   2     2571.28     2681.81     73.07 o 
   5  -4   2      463.96      422.11     16.63 o 
   6  -4   2      392.40      388.54     26.47 o 
   7  -4   2      866.59      412.05     26.94 o 
   8  -4   2      229.37      238.64     24.78 o 
   9  -4   2      132.28      125.12     24.31 o 
 -10  -3   2      124.81      142.83     19.61 o 
  -9  -3   2       99.53      102.39     20.88 o 
  -8  -3   2      443.13      459.49     22.24 o 
  -7  -3   2       75.05       55.91      9.87 o 
  -6  -3   2     1084.32     1068.25     34.97 o 
  -5  -3   2      233.54      230.64     12.36 o 
  -4  -3   2     2548.22     2540.42     67.02 o 
  -3  -3   2      692.86      731.90     21.53 o 
  -2  -3   2      528.62      531.63     15.67 o 
  -1  -3   2      885.73      931.69     36.16 o 
   0  -3   2      791.36      857.91     31.69 o 
   1  -3   2      232.40      236.52      7.01 o 
   2  -3   2      899.01      851.13     86.82 o 
   3  -3   2     1710.57     1669.61     61.95 o 
   4  -3   2     1393.07     1353.89     40.12 o 
   5  -3   2      635.97      622.45     16.84 o 
   6  -3   2      232.60      221.11     13.31 o 
   7  -3   2      454.06      449.98     20.69 o 
   8  -3   2      528.14      551.30     35.39 o 
   9  -3   2       25.15        4.74     17.46 o 
  10  -3   2      130.63      122.80     27.30 o 
 -10  -2   2       24.37       26.17     20.10 o 
  -9  -2   2      371.19      348.41     21.18 o 
  -8  -2   2      144.98      165.43     15.79 o 
  -7  -2   2      846.46      826.86     29.42 o 
  -6  -2   2      375.15      359.84     16.91 o 
  -5  -2   2     1328.31     1330.79     38.80 o 
  -4  -2   2      194.05      189.97     10.21 o 
  -3  -2   2     1223.47     1177.19     37.05 o 
  -2  -2   2     1414.88     1515.43     40.64 o 
  -1  -2   2     1502.48     1527.32     38.67 o 
   0  -2   2     5855.47     5986.89    143.74 o 
   1  -2   2    10028.12    10343.47    243.24 o 
   2  -2   2    11770.66    12253.43    295.56 o 
   3  -2   2     3318.24     3370.21     80.88 o 
   4  -2   2     1975.44     1901.62     39.62 o 
   5  -2   2      250.84      268.29     10.05 o 
   6  -2   2      369.63      369.84     16.51 o 
   7  -2   2      352.56      365.46     18.11 o 
   8  -2   2       41.73       25.40     16.15 o 
   9  -2   2      321.24      346.39     30.12 o 
  10  -2   2       30.25       12.54     17.81 o 
  -9  -1   2      791.89      853.68     34.52 o 
  -8  -1   2      107.69      115.87     13.89 o 
  -7  -1   2      204.22      204.66     13.56 o 
  -6  -1   2      119.12      106.31     10.72 o 
  -5  -1   2     6816.49     6757.12    167.61 o 
  -4  -1   2     3012.42     3005.52     76.56 o 
  -3  -1   2     5096.04     5465.34    134.61 o 
  -2  -1   2    10731.47    11721.56    226.35 o 
  -1  -1   2     3397.05     3554.84     69.51 o 
   0  -1   2     3048.84     3420.83     80.50 o 
   1  -1   2     2163.23     2262.98     54.46 o 
   2  -1   2     5233.74     5553.58    119.85 o 
   3  -1   2      976.74     1055.73     23.62 o 
   4  -1   2     1726.06     1716.05     38.36 o 
   5  -1   2     5976.61     6114.98    121.25 o 
   6  -1   2      636.70      651.95     23.69 o 
   7  -1   2      346.73      357.67     18.22 o 
   8  -1   2       26.43       21.19     15.09 o 
   9  -1   2        4.69        5.13     16.78 o 
  10  -1   2        6.96       21.79     20.63 o 
  -9   0   2        2.25      -13.61     15.65 o 
  -8   0   2      179.80      184.99     15.12 o 
  -7   0   2       13.13       13.58      8.15 o 
  -6   0   2      220.03      214.98     12.87 o 
  -5   0   2     9061.26     9550.78    230.73 o 
  -4   0   2     6298.36     6297.62    153.30 o 
  -3   0   2     5851.58     6312.92    152.24 o 
  -2   0   2     7768.56     8375.79    200.02 o 
  -1   0   2    13277.15    14343.23    337.08 o 
   0   0   2    21239.08    20223.80    476.48 o 
   1   0   2    10163.35    10849.44    258.54 o 
   2   0   2    18378.50    20714.83    394.86 o 
   3   0   2     6728.84     7019.08    135.88 o 
   4   0   2     5020.96     4892.33     96.49 o 
   5   0   2        8.36        3.35      3.77 o 
   6   0   2       40.12       22.67      6.77 o 
   7   0   2     1364.32     1414.20     43.22 o 
   8   0   2      119.32      109.20     21.25 o 
   9   0   2      224.36      242.32     26.47 o 
  10   0   2        0.67       26.26     19.33 o 
  -9   1   2      821.76      927.45     49.59 o 
  -8   1   2      107.16      101.11     19.27 o 
  -7   1   2      212.60      213.98     19.71 o 
  -6   1   2       80.54       61.51     12.66 o 
  -5   1   2     6789.05     7062.33    240.78 o 
  -4   1   2     3078.35     3026.45    109.64 o 
  -3   1   2     5244.71     5772.04    193.71 o 
  -2   1   2    10963.96    11989.12    400.34 o 
  -1   1   2     3487.13     3620.37     85.57 o 
   0   1   2     2864.06     3319.75     97.24 o 
   1   1   2     2180.21     2207.87     75.82 o 
   2   1   2     4173.29     4658.89     96.88 o 
   3   1   2     1073.79     1113.49     23.51 o 
   4   1   2     2017.87     1936.64     38.57 o 
   5   1   2     5954.15     6170.25    121.10 o 
   6   1   2      678.53      690.92     23.94 o 
   7   1   2      423.20      425.00     27.71 o 
   8   1   2       28.43       21.79     15.24 o 
   9   1   2        4.22        3.76     15.38 o 
  10   1   2        2.39       17.13     20.66 o 
  -9   2   2      305.61      288.74     28.07 o 
  -8   2   2      135.88      141.89     20.22 o 
  -7   2   2      727.65      755.80     40.13 o 
  -6   2   2      466.66      459.65     25.52 o 
  -5   2   2     1341.82     1321.92     55.01 o 
  -4   2   2      277.65      251.03     15.86 o 
  -3   2   2     1047.21     1047.32     44.31 o 
  -2   2   2     1727.31     1774.04     59.67 o 
  -1   2   2     1674.48     1640.39     56.82 o 
   0   2   2     5930.59     6175.84    144.29 o 
   1   2   2     9583.78    10291.97    239.46 o 
   2   2   2    12178.14    12832.96    241.09 o 
   3   2   2     3138.40     3269.15     65.69 o 
   4   2   2     1841.03     1809.87     38.95 o 
   5   2   2      322.54      299.53     10.13 o 
   6   2   2      338.78      343.01     15.83 o 
   7   2   2      362.74      382.26     26.91 o 
   8   2   2       57.89       46.39     16.87 o 
   9   2   2      273.66      275.75     27.74 o 
  -8   3   2      447.29      443.26     30.44 o 
  -7   3   2       68.84       61.51     14.23 o 
  -6   3   2     1237.52     1195.44     50.18 o 
  -5   3   2      229.07      226.76     17.31 o 
  -4   3   2     2725.09     2704.36     96.28 o 
  -3   3   2      648.74      659.70     30.53 o 
  -2   3   2      458.39      483.69     22.97 o 
  -1   3   2      932.36      917.85     36.13 o 
   0   3   2      772.68      791.25     32.49 o 
   2   3   2      857.02      899.93     23.45 o 
   3   3   2     1810.14     1770.94     36.54 o 
   4   3   2     1363.26     1369.47     33.95 o 
   5   3   2      549.81      553.63     20.16 o 
   6   3   2      260.86      268.81     13.72 o 
   7   3   2      433.57      472.42     30.56 o 
   8   3   2      496.37      502.51     34.92 o 
  -8   4   2      101.09      107.36     19.00 o 
  -7   4   2      491.80      518.61     31.54 o 
  -6   4   2      364.60      392.75     24.87 o 
  -5   4   2      645.13      631.93     31.09 o 
  -4   4   2      285.16      298.96     19.56 o 
  -3   4   2     1473.24     1462.36     55.70 o 
  -2   4   2     1893.87     1868.92     69.98 o 
  -1   4   2      538.01      562.48     26.56 o 
   2   4   2     1970.69     1923.02     68.98 o 
   3   4   2      801.80      759.24     30.47 o 
   4   4   2     2852.78     3013.26    101.05 o 
   5   4   2      495.75      460.30     22.73 o 
   6   4   2      418.76      410.41     23.03 o 
  -8   5   2      266.44      252.25     23.77 o 
  -7   5   2       19.06       20.81     13.13 o 
  -6   5   2      412.04      362.51     24.28 o 
  -5   5   2      969.69      938.62     44.58 o 
  -4   5   2     4685.07     4699.02    166.23 o 
  -2   5   2     1941.79     2050.24     76.53 o 
  -1   5   2     1566.68     1528.96     58.51 o 
   3   5   2      705.49      736.77     31.42 o 
   4   5   2     2628.33     2703.21     95.89 o 
   5   5   2      546.11      501.00     24.48 o 
  -8   6   2      326.40      250.59     24.87 o 
  -7   6   2       89.12       72.12     15.29 o 
  -6   6   2      397.87      408.93     27.24 o 
  -5   6   2      145.67      118.33     15.12 o 
  -4   6   2     1039.71      994.65     45.77 o 
  -3   6   2     1224.36     1108.62     46.95 o 
  -2   6   2     1252.14     1078.89     45.71 o 
  -1   6   2     5103.02     4924.50    171.45 o 
   3   6   2     7696.32     7528.77    258.68 o 
   4   6   2      976.86      969.04     39.45 o 
   5   6   2      411.56      400.19     22.88 o 
  -7   7   2       90.54      101.76     18.50 o 
  -6   7   2      290.56      279.61     22.82 o 
  -5   7   2     1715.10     1699.02     69.86 o 
  -4   7   2     2219.32     2195.60     84.48 o 
  -3   7   2     2882.02     3067.20    113.56 o 
  -2   7   2     1126.75     1065.08     46.92 o 
   4   7   2     1379.81     1258.25     49.74 o 
   5   7   2      406.03      379.05     23.51 o 
  -7   8   2      234.06      233.49     23.65 o 
  -6   8   2      166.20      148.62     19.74 o 
  -5   8   2      903.80      845.20     42.74 o 
  -4   8   2     1674.75     1653.49     71.14 o 
  -3   8   2      960.82      982.49     45.17 o 
  -2   8   2     1317.71     1336.09     55.16 o 
   5   8   2      715.07      710.56     35.04 o 
  -7   9   2       38.51       33.08     17.04 o 
  -6   9   2      220.19      220.00     21.96 o 
  -5   9   2      101.00      104.28     17.67 o 
  -4   9   2      589.24      582.07     33.94 o 
  -3   9   2       73.99       44.28     11.95 o 
  -7  10   2      153.16      162.49     26.26 o 
  -6  10   2      180.32      216.83     23.09 o 
  -5  10   2      859.12      855.84     45.05 o 
  -4  10   2       35.87       29.37     12.57 o 
  -6  11   2       93.93       79.82     18.97 o 
  -5  11   2      237.56      201.32     21.61 o 
  -6  12   2      181.11      201.74     24.84 o 
  -2 -17   3        7.83       20.51     14.93 o 
  -1 -17   3      157.64      189.64     21.44 o 
   0 -17   3       72.34       94.73     17.11 o 
   1 -17   3      220.17      257.24     23.16 o 
   2 -17   3       76.48       60.85     25.31 o 
  -4 -16   3      174.96      189.80     35.45 o 
  -3 -16   3       27.60       23.69     13.40 o 
  -2 -16   3      233.76      235.08     19.46 o 
  -1 -16   3       10.93       15.95     11.91 o 
   0 -16   3      258.72      271.82     20.59 o 
   1 -16   3       57.58       78.57     14.84 o 
   2 -16   3      170.18      159.20     26.53 o 
   3 -16   3       89.80      100.75     26.32 o 
   4 -16   3        8.85       -2.92     13.39 o 
  -5 -15   3      116.51      127.37     17.95 o 
  -4 -15   3       80.68      109.29     17.27 o 
  -3 -15   3      188.90      221.22     19.11 o 
  -2 -15   3       11.97        9.92     11.12 o 
  -1 -15   3      404.32      394.45     23.21 o 
   0 -15   3      170.79      198.46     17.76 o 
   1 -15   3      395.78      430.32     24.42 o 
   2 -15   3      116.54      149.70     17.35 o 
   3 -15   3      180.98      215.97     31.36 o 
   4 -15   3       73.51       86.19     22.99 o 
   5 -15   3       13.71       19.25     13.37 o 
  -6 -14   3       60.28       70.26     15.84 o 
  -5 -14   3      187.67      189.59     19.57 o 
  -4 -14   3      173.65      205.84     19.74 o 
  -3 -14   3       77.03       68.81     13.39 o 
  -2 -14   3      166.87      188.05     17.86 o 
  -1 -14   3       28.73       39.50     11.42 o 
   0 -14   3      124.06      118.35     16.45 o 
   1 -14   3       29.35       18.52     14.24 o 
   2 -14   3      130.61      159.10     16.87 o 
   3 -14   3      116.60      124.32     24.96 o 
   4 -14   3       16.97       11.95     11.83 o 
   5 -14   3       61.15       54.41     13.55 o 
   6 -14   3       71.60       79.77     26.29 o 
  -6 -13   3       71.90       87.15     23.15 o 
  -5 -13   3       69.96       50.11     12.62 o 
  -4 -13   3      238.23      225.16     17.07 o 
  -3 -13   3      146.91      160.11     15.97 o 
  -2 -13   3       91.35       92.66     13.50 o 
  -1 -13   3       66.05       63.17     11.91 o 
   0 -13   3      404.65      377.19     20.46 o 
   1 -13   3       59.93       47.23     11.04 o 
   2 -13   3       80.19       85.91     20.50 o 
   3 -13   3       82.96       84.86     20.63 o 
   4 -13   3      106.51      100.91     14.16 o 
   5 -13   3       30.55       40.67     12.02 o 
   6 -13   3       25.24       -1.39     17.52 o 
  -7 -12   3       70.83       67.37     20.10 o 
  -6 -12   3       30.12       32.55     19.09 o 
  -5 -12   3      153.12      146.72     24.54 o 
  -4 -12   3       77.11       67.11     15.13 o 
  -3 -12   3       67.66       63.16     14.64 o 
  -2 -12   3      143.74      154.82     14.17 o 
  -1 -12   3        7.70       11.78     12.51 o 
   0 -12   3       52.59       52.06     11.16 o 
   1 -12   3      471.44      469.44     22.06 o 
   2 -12   3       38.56       52.08     13.21 o 
   3 -12   3      339.00      321.26     19.15 o 
   4 -12   3       47.83       47.28     11.55 o 
   5 -12   3      260.66      231.34     17.35 o 
   6 -12   3      106.06       77.19     22.50 o 
   7 -12   3       47.20       53.78     22.57 o 
  -8 -11   3       71.04       53.21     23.54 o 
  -7 -11   3      113.06      140.14     25.08 o 
  -6 -11   3      369.42      332.46     29.26 o 
  -5 -11   3       86.93       84.74     20.07 o 
  -4 -11   3       15.84       18.14     13.96 o 
  -3 -11   3      241.57      235.30     15.94 o 
  -2 -11   3      178.36      181.94     13.49 o 
  -1 -11   3      499.21      476.85     21.64 o 
   0 -11   3        7.60        9.11      7.33 o 
   1 -11   3      262.08      236.38     14.69 o 
   2 -11   3      628.83      630.43     25.29 o 
   3 -11   3      126.60      138.62     12.77 o 
   4 -11   3      479.55      460.21     22.01 o 
   5 -11   3      111.87      111.72     13.42 o 
   6 -11   3      312.88      339.50     19.88 o 
   7 -11   3       60.68       52.44     18.11 o 
  -8 -10   3       17.22        8.12     18.88 o 
  -7 -10   3       77.42       81.16     20.81 o 
  -6 -10   3       34.93       35.51     16.33 o 
  -5 -10   3        7.10        9.10     13.40 o 
  -4 -10   3     1346.14     1349.75     64.08 o 
  -3 -10   3      159.82      180.46     19.62 o 
  -2 -10   3     3313.32     3177.36     89.12 o 
  -1 -10   3        9.56       11.14      6.97 o 
   0 -10   3     2928.16     2811.71     76.80 o 
   1 -10   3      124.77      127.04     10.75 o 
   2 -10   3     2858.85     2923.40     79.60 o 
   3 -10   3      317.34      309.76     16.31 o 
   4 -10   3      246.26      233.65     14.84 o 
   5 -10   3       73.41       71.48     11.26 o 
   6 -10   3       19.19       13.00     10.09 o 
   7 -10   3       92.93       99.06     16.05 o 
   8 -10   3       36.42       20.49     15.16 o 
  -8  -9   3       27.49       24.81     19.09 o 
  -7  -9   3       60.20       41.62     17.96 o 
  -6  -9   3      511.19      508.82     33.79 o 
  -5  -9   3     1152.50     1156.79     56.76 o 
  -4  -9   3      299.31      298.30     14.54 o 
  -3  -9   3     1210.38     1241.15     56.29 o 
  -2  -9   3      595.25      540.51     30.74 o 
  -1  -9   3     3051.64     2916.51     78.46 o 
   0  -9   3      592.88      587.28     22.34 o 
   1  -9   3      474.42      461.81     18.99 o 
   2  -9   3      632.82      630.94     23.47 o 
   3  -9   3     1703.68     1692.85     39.91 o 
   4  -9   3     1388.40     1364.31     33.89 o 
   5  -9   3       22.70       15.11      8.09 o 
   6  -9   3       89.55       99.14     12.81 o 
   7  -9   3      140.02      154.34     17.27 o 
   8  -9   3       94.01       98.20     24.77 o 
  -9  -8   3        5.99        8.86     18.44 o 
  -8  -8   3      162.55      191.16     23.39 o 
  -7  -8   3       43.58       52.64     17.40 o 
  -6  -8   3      444.81      453.05     20.61 o 
  -5  -8   3      603.01      588.52     22.98 o 
  -4  -8   3     1219.23     1123.76     34.72 o 
  -3  -8   3      652.35      627.48     34.68 o 
  -2  -8   3     3754.83     3780.52    136.97 o 
  -1  -8   3      663.42      725.36     24.93 o 
   0  -8   3     1609.89     1602.04     45.93 o 
   1  -8   3      592.65      680.88     24.94 o 
   2  -8   3     1424.27     1408.49     41.37 o 
   3  -8   3      715.59      661.68     19.10 o 
   4  -8   3       77.75       77.58      7.61 o 
   5  -8   3       82.26       85.79     15.43 o 
   6  -8   3      220.86      213.58     14.40 o 
   7  -8   3      117.23      157.36     20.84 o 
   8  -8   3      231.80      249.49     20.03 o 
   9  -8   3        8.03      -12.15     20.93 o 
  -9  -7   3      312.15      336.67     33.35 o 
  -8  -7   3       65.00       66.21     12.79 o 
  -7  -7   3      271.09      271.81     16.72 o 
  -6  -7   3      456.55      483.54     21.54 o 
  -5  -7   3      596.88      553.57     21.78 o 
  -4  -7   3     1252.70     1203.38     36.11 o 
  -3  -7   3      214.63      203.16     17.31 o 
  -2  -7   3       60.17       63.82     10.58 o 
  -1  -7   3     1884.96     1858.10     72.00 o 
   0  -7   3      568.92      559.83     19.82 o 
   1  -7   3      370.56      404.80     16.10 o 
   2  -7   3      211.51      202.06     11.05 o 
   3  -7   3      789.36      816.13     21.49 o 
   4  -7   3      187.52      181.77     11.65 o 
   5  -7   3       36.64       29.34      7.52 o 
   6  -7   3       23.13       13.99      8.64 o 
   7  -7   3      681.95      687.51     28.80 o 
   8  -7   3       52.38       39.13     16.87 o 
   9  -7   3       95.66      102.14     25.28 o 
  -9  -6   3       98.22       91.91     19.09 o 
  -8  -6   3      455.56      519.35     24.68 o 
  -7  -6   3      125.39      120.49     22.26 o 
  -6  -6   3       45.57       44.50      8.86 o 
  -5  -6   3      986.00      944.49     30.88 o 
  -4  -6   3     2656.99     2583.79     68.04 o 
  -3  -6   3     1750.31     1748.55     45.97 o 
  -2  -6   3      617.18      669.81     32.93 o 
  -1  -6   3      753.85      765.99     33.61 o 
   0  -6   3      155.70      137.76      8.34 o 
   1  -6   3      569.27      549.80     18.69 o 
   2  -6   3     1362.38     1357.43     30.92 o 
   3  -6   3      545.21      500.81     22.96 o 
   4  -6   3      794.20      813.55     26.39 o 
   5  -6   3      112.47      116.35     10.52 o 
   6  -6   3      362.73      367.42     18.64 o 
   7  -6   3       83.84       48.04     40.79 o 
   8  -6   3      564.90      610.38     40.43 o 
   9  -6   3        0.21        1.30     18.88 o 
  -9  -5   3      113.60      142.55     17.20 o 
  -8  -5   3       90.99      115.82     14.35 o 
  -7  -5   3      198.98      189.11     14.69 o 
  -6  -5   3      662.23      652.14     24.92 o 
  -5  -5   3     1305.39     1285.45     39.07 o 
  -4  -5   3      719.65      740.23     24.41 o 
  -3  -5   3     2774.70     2783.43     70.61 o 
  -2  -5   3      920.63      874.07     37.59 o 
  -1  -5   3     4744.39     4904.47    177.79 o 
   0  -5   3     3106.18     3114.95     78.97 o 
   1  -5   3     5337.13     5520.89    109.57 o 
   2  -5   3       34.06       38.19      5.22 o 
   3  -5   3     2536.63     2545.17     64.67 o 
   4  -5   3      609.68      565.76     20.01 o 
   5  -5   3      193.40      206.39     16.18 o 
   7  -5   3      828.39      864.77     32.14 o 
   8  -5   3       10.12        8.18     16.01 o 
   9  -5   3      124.10      131.93     24.99 o 
 -10  -4   3       32.07       34.94     15.46 o 
  -9  -4   3       57.55       42.61     24.97 o 
  -8  -4   3      135.47      144.63     26.08 o 
  -7  -4   3       58.93       54.75     10.13 o 
  -6  -4   3      155.97      156.86     15.47 o 
  -5  -4   3      198.88      190.40     15.34 o 
  -4  -4   3     7323.71     7803.22    186.04 o 
  -3  -4   3     1336.74     1284.24     48.39 o 
  -2  -4   3     5942.25     6081.01    149.91 o 
  -1  -4   3      915.78     1021.41     39.93 o 
   0  -4   3     2878.15     2868.43     69.54 o 
   1  -4   3     5836.04     6180.14    121.47 o 
   2  -4   3     7611.66     7839.52    153.23 o 
   3  -4   3     2228.00     2375.46     87.35 o 
   4  -4   3       62.56       69.69      9.43 o 
   5  -4   3     1760.68     1750.95     39.08 o 
   6  -4   3      841.78      836.49     29.63 o 
   7  -4   3      756.08      783.73     29.62 o 
   8  -4   3      112.53       90.85     19.56 o 
   9  -4   3        6.74        6.08     18.20 o 
 -10  -3   3        1.48      -19.86     19.86 o 
  -9  -3   3       69.84       64.65     15.68 o 
  -8  -3   3       52.27       53.75     17.64 o 
  -7  -3   3      390.85      374.20     18.74 o 
  -6  -3   3      631.89      613.13     24.26 o 
  -5  -3   3     2803.48     2678.71     70.24 o 
  -4  -3   3      476.80      471.79     12.60 o 
  -3  -3   3     3632.92     3659.49     71.99 o 
  -2  -3   3     1843.20     1867.11     38.14 o 
  -1  -3   3    12069.50    12445.76    296.76 o 
   0  -3   3    16727.55    17321.02    410.39 o 
   1  -3   3     4757.11     4626.07    107.30 o 
   2  -3   3      815.57      742.31     32.33 o 
   3  -3   3     6184.28     6232.73    149.87 o 
   4  -3   3     1852.51     1822.81     46.91 o 
   5  -3   3      394.26      394.87     13.33 o 
   6  -3   3      910.30      888.38     29.60 o 
   7  -3   3      397.53      397.19     19.60 o 
   8  -3   3      502.97      512.35     35.39 o 
   9  -3   3       95.85       84.15     23.03 o 
 -10  -2   3       28.29       31.89     20.81 o 
  -9  -2   3      158.95      181.35     32.12 o 
  -8  -2   3      746.37      746.16     30.02 o 
  -7  -2   3      760.55      763.12     28.63 o 
  -6  -2   3      129.65      135.34     10.83 o 
  -5  -2   3      842.97      874.23     33.42 o 
  -4  -2   3     3726.41     3650.64     92.72 o 
  -3  -2   3     1632.67     1655.44     34.84 o 
  -2  -2   3     4535.35     4600.09     89.90 o 
  -1  -2   3     1585.96     1702.51     59.16 o 
   0  -2   3     2552.21     2551.87     61.88 o 
   1  -2   3     3510.26     3691.80     74.46 o 
   2  -2   3    12471.25    12611.59    294.61 o 
   3  -2   3      683.37      667.89     20.11 o 
   4  -2   3      101.61       87.22      5.66 o 
   5  -2   3      408.62      388.77     11.62 o 
   6  -2   3     1088.50     1068.86     33.38 o 
   7  -2   3      972.23      967.05     48.55 o 
   8  -2   3      204.10      193.77     22.76 o 
   9  -2   3       48.41       16.57     17.70 o 
  10  -2   3       34.47       40.64     21.76 o 
 -10  -1   3       12.04       -3.23     20.93 o 
  -9  -1   3      327.52      365.83     31.12 o 
  -8  -1   3       43.68       27.86     15.15 o 
  -7  -1   3      481.21      489.76     21.42 o 
  -6  -1   3      871.45      858.26     29.47 o 
  -5  -1   3     1976.27     1911.15     52.82 o 
  -4  -1   3     2835.74     2822.72     71.09 o 
  -3  -1   3     2076.61     2231.77     45.67 o 
  -2  -1   3     3256.67     3475.94     85.44 o 
  -1  -1   3     2429.13     2677.54     64.45 o 
   0  -1   3     6063.47     6710.03    155.71 o 
   1  -1   3      790.68      800.20     19.33 o 
   2  -1   3      115.19      127.75      5.59 o 
   3  -1   3      972.36      969.73     20.69 o 
   4  -1   3     1011.18     1000.67     23.12 o 
   5  -1   3      115.12      111.77      6.75 o 
   6  -1   3      492.92      469.02     19.03 o 
   7  -1   3      696.05      729.65     39.96 o 
   8  -1   3      215.06      231.80     24.25 o 
   9  -1   3       65.12       58.01     19.68 o 
  10  -1   3       21.05       34.98     21.93 o 
 -10   0   3       42.38       51.52     22.14 o 
  -9   0   3        0.14        2.31     15.86 o 
  -8   0   3      637.04      702.80     41.05 o 
  -7   0   3       82.53       58.39     14.55 o 
  -6   0   3       21.54       20.04     10.49 o 
  -5   0   3      583.50      622.65     31.66 o 
  -4   0   3      420.20      374.73     21.05 o 
  -3   0   3     2853.91     2775.41    100.60 o 
  -2   0   3      216.90      205.67     11.04 o 
  -1   0   3      827.03      830.03     22.05 o 
   0   0   3       31.01       26.94      3.14 o 
   1   0   3      685.74      702.23     18.50 o 
   2   0   3     1213.66     1383.00     28.57 o 
   3   0   3     1114.43     1159.04     25.08 o 
   4   0   3     1132.11     1042.00     23.72 o 
   5   0   3      348.31      380.54     11.82 o 
   6   0   3      391.79      381.64     16.51 o 
   7   0   3        0.03        2.96     11.71 o 
   8   0   3      376.41      423.66     30.74 o 
   9   0   3        4.47       -9.60     15.65 o 
  10   0   3       21.72       38.56     21.58 o 
  -9   1   3      281.47      328.99     30.06 o 
  -8   1   3       33.41       11.20     14.17 o 
  -7   1   3      460.45      465.46     30.00 o 
  -6   1   3      953.45      875.31     41.94 o 
  -5   1   3     1817.83     1954.44     76.24 o 
  -4   1   3     2728.08     2650.83    101.61 o 
  -3   1   3     2123.65     2317.90     83.29 o 
  -2   1   3     3521.36     3624.32     85.74 o 
  -1   1   3     2443.81     2631.06     64.55 o 
   0   1   3     5987.60     6456.78    155.59 o 
   1   1   3      577.23      622.39     18.59 o 
   2   1   3       83.27      100.97      5.72 o 
   3   1   3      791.50      834.37     19.87 o 
   4   1   3     1005.40      998.57     22.90 o 
   5   1   3      145.67      126.96      6.64 o 
   6   1   3      473.35      479.89     19.01 o 
   7   1   3      664.65      731.79     40.08 o 
   8   1   3      218.57      206.90     23.03 o 
   9   1   3       68.08       91.80     20.36 o 
  10   1   3       22.53        0.39     20.45 o 
  -9   2   3      160.12      125.80     23.39 o 
  -8   2   3      752.01      761.49     42.27 o 
  -7   2   3      797.40      818.61     41.32 o 
  -6   2   3      171.55      138.96     16.10 o 
  -5   2   3      943.91      945.59     41.50 o 
  -4   2   3     3740.56     3791.64    133.62 o 
  -3   2   3     1708.64     1767.58     64.44 o 
  -2   2   3     4763.44     4693.63    160.95 o 
  -1   2   3     1494.26     1537.71     58.90 o 
   0   2   3     2513.13     2552.78     62.45 o 
   1   2   3     3634.65     3904.36     89.67 o 
   2   2   3    12279.53    12431.42    295.16 o 
   3   2   3      726.52      705.29     16.22 o 
   4   2   3       75.47       82.56     10.11 o 
   5   2   3      252.25      277.79     10.46 o 
   6   2   3     1023.49      983.56     47.37 o 
   7   2   3      943.01     1000.04     49.23 o 
   8   2   3      210.32      181.85     22.38 o 
   9   2   3       63.68       92.84     22.59 o 
  10   2   3       32.70       31.15     22.26 o 
  -9   3   3       74.59       82.40     20.42 o 
  -8   3   3       63.71       26.62     14.73 o 
  -7   3   3      418.18      385.04     26.91 o 
  -6   3   3      735.22      684.92     34.15 o 
  -5   3   3     2601.88     2614.67    100.34 o 
  -4   3   3      436.31      438.81     24.07 o 
  -3   3   3     3342.73     3499.17    129.27 o 
  -2   3   3     1909.70     1883.36     69.45 o 
  -1   3   3    12605.61    12601.42    424.64 o 
   0   3   3    16695.98    17713.43    411.18 o 
   1   3   3     4155.80     4320.08    105.70 o 
   2   3   3      818.34      711.89     59.95 o 
   3   3   3     6259.02     6248.62    131.39 o 
   4   3   3     1710.46     1743.79     37.75 o 
   5   3   3      396.01      390.01     12.20 o 
   6   3   3      784.44      828.48     42.27 o 
   7   3   3      382.93      396.48     28.75 o 
   8   3   3      511.18      515.29     34.77 o 
  -9   4   3       41.37       26.59     18.91 o 
  -8   4   3      153.70       88.84     18.70 o 
  -7   4   3       62.89       44.61     14.79 o 
  -6   4   3      153.79      156.83     17.16 o 
  -5   4   3      258.29      230.02     17.99 o 
  -4   4   3     7313.83     7393.40    266.62 o 
  -3   4   3     1324.83     1335.02     52.64 o 
  -2   4   3     6321.67     6598.12    217.83 o 
  -1   4   3      939.24      970.70     40.19 o 
   0   4   3     2816.72     2718.03    100.99 o 
   3   4   3     2313.16     2537.30     62.79 o 
   4   4   3       26.04       32.10      9.57 o 
   5   4   3     1542.11     1677.38     47.13 o 
   6   4   3      863.49      922.65     43.60 o 
   7   4   3      730.21      768.93     42.51 o 
  -9   5   3      125.74      115.75     23.00 o 
  -8   5   3       67.83       49.92     16.81 o 
  -7   5   3      135.91      138.84     18.20 o 
  -6   5   3      698.05      705.44     36.40 o 
  -5   5   3     1374.37     1377.08     57.09 o 
  -4   5   3      841.79      801.41     36.49 o 
  -3   5   3     2813.20     2767.23    102.83 o 
  -2   5   3      891.31      852.96     37.44 o 
  -1   5   3     4991.11     5291.85    179.80 o 
   3   5   3     2433.89     2409.61     89.10 o 
   4   5   3      642.52      584.05     26.17 o 
  -8   6   3      469.97      461.66     33.29 o 
  -7   6   3       94.30       85.25     17.16 o 
  -6   6   3       34.75       20.87     11.29 o 
  -5   6   3      935.13      976.48     45.32 o 
  -4   6   3     2660.91     2607.23     98.94 o 
  -3   6   3     1629.78     1607.13     66.93 o 
  -2   6   3      701.54      750.43     34.00 o 
  -1   6   3      680.90      754.02     34.53 o 
   4   6   3      686.86      771.21     34.27 o 
  -8   7   3       52.28       25.49     17.46 o 
  -7   7   3      263.61      290.81     25.34 o 
  -6   7   3      539.43      555.39     32.61 o 
  -5   7   3      597.53      609.43     33.14 o 
  -4   7   3     1273.45     1223.30     53.12 o 
  -3   7   3      267.05      254.95     18.56 o 
  -2   7   3       78.56       93.40     12.95 o 
  -8   8   3      138.51      147.61     24.78 o 
  -7   8   3       51.04        4.92     13.93 o 
  -6   8   3      413.10      429.95     30.09 o 
  -5   8   3      639.40      625.67     34.83 o 
  -4   8   3     1210.45     1161.17     51.96 o 
  -3   8   3      689.07      755.26     36.81 o 
  -2   8   3     3648.59     3628.38    136.47 o 
  -8   9   3       24.26       12.63     17.61 o 
  -7   9   3       48.30       44.82     17.61 o 
  -6   9   3      534.80      493.77     33.23 o 
  -5   9   3     1238.21     1195.11     55.96 o 
  -4   9   3      246.35      252.81     22.59 o 
  -3   9   3     1212.18     1242.03     55.90 o 
  -7  10   3       84.45       65.66     19.59 o 
  -6  10   3       50.58       35.66     16.63 o 
  -5  10   3       10.63        3.02     13.16 o 
  -4  10   3     1461.73     1487.41     64.68 o 
  -3  10   3      186.49      176.57     19.42 o 
  -7  11   3       99.28      106.47     25.02 o 
  -6  11   3      362.74      336.31     29.11 o 
  -5  11   3       79.93       53.21     16.33 o 
  -4  11   3       29.66       19.86     12.15 o 
  -7  12   3       54.17       36.49     21.40 o 
  -6  12   3       16.43       13.34     16.95 o 
  -5  12   3      172.77      173.52     24.90 o 
  -2 -17   4       15.57       10.92     14.47 o 
  -1 -17   4       22.90       19.11     14.37 o 
   0 -17   4        6.60        7.82     13.99 o 
   1 -17   4       21.32       24.04     21.46 o 
  -4 -16   4       50.34       62.59     16.62 o 
  -3 -16   4       10.14        8.79     18.59 o 
  -2 -16   4       19.13       17.49     13.69 o 
  -1 -16   4       10.23       -5.55     12.01 o 
   0 -16   4        5.26       -2.29     11.81 o 
   1 -16   4       10.66       22.61     18.13 o 
   2 -16   4        0.71        6.13     12.80 o 
   3 -16   4       34.30       44.76     15.17 o 
  -5 -15   4       91.98       97.43     22.45 o 
  -4 -15   4       52.29       65.36     15.32 o 
  -3 -15   4      121.53      148.41     18.54 o 
  -2 -15   4      128.64      142.93     16.81 o 
  -1 -15   4       19.47       19.09     11.50 o 
   0 -15   4       82.80       80.14     14.66 o 
   1 -15   4       85.20       78.58     14.43 o 
   2 -15   4        0.11        0.53     16.84 o 
   3 -15   4       49.96       59.39     14.30 o 
   4 -15   4       59.24       72.62     15.10 o 
  -6 -14   4       32.00       30.55     14.70 o 
  -5 -14   4      167.96      207.23     20.55 o 
  -4 -14   4       30.48       24.68     12.33 o 
  -3 -14   4      377.68      369.39     22.06 o 
  -2 -14   4      195.06      198.17     17.87 o 
  -1 -14   4      669.85      684.00     29.92 o 
   0 -14   4      289.80      278.29     19.12 o 
   1 -14   4       50.64       43.98     11.81 o 
   2 -14   4      390.16      393.96     33.49 o 
   3 -14   4      107.91      106.04     15.58 o 
   4 -14   4      145.81      132.04     16.70 o 
   5 -14   4       27.35       36.31     13.65 o 
  -6 -13   4       53.30       57.86     20.69 o 
  -5 -13   4       49.52       35.93     16.93 o 
  -4 -13   4      108.08      122.83     15.17 o 
  -3 -13   4      115.72      145.60     24.50 o 
  -2 -13   4      510.76      505.84     24.36 o 
  -1 -13   4      795.47      812.24     31.95 o 
   0 -13   4      132.47      161.74     15.24 o 
   1 -13   4      954.37      985.10     52.87 o 
   2 -13   4       48.67       46.63     11.65 o 
   3 -13   4      842.94      842.46     33.34 o 
   4 -13   4       15.92       11.94     10.36 o 
   5 -13   4      300.40      268.48     19.54 o 
   6 -13   4       13.19       14.72     12.66 o 
  -7 -12   4       23.84        9.87     20.25 o 
  -6 -12   4       32.10       44.91     18.82 o 
  -5 -12   4       66.27       70.22     20.01 o 
  -4 -12   4      129.41      150.22     21.85 o 
  -3 -12   4      148.12      160.63     13.99 o 
  -2 -12   4      188.08      193.52     14.82 o 
  -1 -12   4       81.86       89.18     12.03 o 
   0 -12   4     1782.80     1776.78     54.58 o 
   1 -12   4       65.76       42.67      9.99 o 
   2 -12   4     1258.79     1313.36     44.61 o 
   3 -12   4       15.46       -0.71      8.51 o 
   4 -12   4      610.05      641.77     27.85 o 
   5 -12   4        6.23        0.14     10.55 o 
   6 -12   4      222.40      236.23     18.20 o 
   7 -12   4       45.57       40.34     20.23 o 
  -7 -11   4       52.88       60.97     20.60 o 
  -6 -11   4      200.55      204.17     27.21 o 
  -5 -11   4      459.48      490.51     33.52 o 
  -4 -11   4      297.96      267.13     23.86 o 
  -3 -11   4      131.87      129.44     19.39 o 
  -2 -11   4     2272.40     2140.48     63.64 o 
  -1 -11   4      928.75      877.89     31.59 o 
   0 -11   4     1365.55     1347.14     43.13 o 
   1 -11   4       87.21      101.93     11.67 o 
   2 -11   4      424.47      391.32     19.30 o 
   3 -11   4      112.50      106.72     13.11 o 
   4 -11   4       66.62       53.71     11.07 o 
   5 -11   4       24.30       19.50     10.26 o 
   6 -11   4       44.76       36.75     12.28 o 
   7 -11   4      220.75      227.97     19.95 o 
  -8 -10   4      130.58      141.89     27.45 o 
  -7 -10   4       39.37       24.69     18.50 o 
  -6 -10   4      194.90      178.56     21.49 o 
  -5 -10   4       44.30       39.45     15.35 o 
  -4 -10   4      873.66      871.72     45.74 o 
  -3 -10   4      165.38      157.66     18.94 o 
  -2 -10   4      182.92      191.29     13.77 o 
  -1 -10   4       10.27        6.59      7.28 o 
   0 -10   4      110.30      134.02     15.01 o 
   1 -10   4      306.52      292.26     15.48 o 
   2 -10   4      194.39      196.29     10.49 o 
   3 -10   4      401.02      399.69     15.28 o 
   4 -10   4      165.15      190.85     14.30 o 
   5 -10   4      131.92      147.90     14.90 o 
   6 -10   4       89.32      101.48     13.71 o 
   7 -10   4      106.23      109.16     34.50 o 
   8 -10   4       70.52       80.92     24.84 o 
  -8  -9   4      150.10      181.49     26.97 o 
  -7  -9   4       53.41       57.06     18.35 o 
  -6  -9   4       90.99      111.99     19.77 o 
  -5  -9   4      496.78      483.54     32.07 o 
  -4  -9   4      211.00      190.24     19.77 o 
  -3  -9   4      434.71      432.88     28.40 o 
  -2  -9   4      648.53      701.76     35.96 o 
  -1  -9   4      403.31      397.14     31.32 o 
   0  -9   4      511.73      521.38     20.79 o 
   1  -9   4     1518.74     1508.78     44.80 o 
   2  -9   4      207.21      200.82     10.11 o 
   3  -9   4      294.66      295.82     12.67 o 
   4  -9   4      263.21      237.67     14.78 o 
   5  -9   4       14.95        2.05      8.29 o 
   6  -9   4       27.74       30.80     10.10 o 
   7  -9   4      291.74      310.24     20.89 o 
   8  -9   4       37.97       53.00     21.40 o 
  -9  -8   4       73.28       53.98     23.18 o 
  -8  -8   4       52.41       32.72     18.91 o 
  -7  -8   4      125.08      139.55     22.68 o 
  -6  -8   4      420.41      426.18     29.85 o 
  -5  -8   4      394.85      399.03     27.63 o 
  -4  -8   4      490.42      449.72     28.69 o 
  -3  -8   4      823.78      757.49     38.27 o 
  -2  -8   4      298.93      293.15     21.40 o 
  -1  -8   4     2285.80     2291.18     62.69 o 
   0  -8   4     1563.99     1652.13     47.23 o 
   1  -8   4      145.59      136.40      9.84 o 
   2  -8   4     3296.02     3500.43     73.74 o 
   3  -8   4      591.96      600.19     18.06 o 
   4  -8   4      454.57      455.99     19.81 o 
   5  -8   4        9.53        4.07      7.37 o 
   6  -8   4      151.40      144.81     13.28 o 
   7  -8   4       39.64       32.19     12.78 o 
   8  -8   4       59.71       80.06     21.91 o 
  -9  -7   4        3.50        9.75     20.22 o 
  -8  -7   4      224.67      215.58     26.83 o 
  -7  -7   4      371.81      350.24     28.60 o 
  -6  -7   4      769.72      705.39     26.51 o 
  -5  -7   4       24.93       21.97      8.02 o 
  -4  -7   4      883.91      866.25     27.69 o 
  -3  -7   4       11.24        3.26      4.57 o 
  -2  -7   4     8619.31     8707.67    304.21 o 
  -1  -7   4     1490.08     1411.05     58.81 o 
   0  -7   4      808.18      807.48     26.04 o 
   1  -7   4     1912.55     1842.74     41.01 o 
   2  -7   4      581.94      569.34     16.35 o 
   3  -7   4     3173.26     3100.13     65.38 o 
   4  -7   4      270.97      282.35     14.56 o 
   5  -7   4       64.74       60.86      9.21 o 
   6  -7   4       77.24       78.70      8.97 o 
   8  -7   4       89.05       76.30     21.61 o 
   9  -7   4        7.38       -6.17     21.02 o 
  -9  -6   4       72.62       68.23     21.96 o 
  -8  -6   4       59.00       42.98     16.18 o 
  -7  -6   4      184.75      171.04     13.30 o 
  -6  -6   4      407.57      396.49     18.92 o 
  -5  -6   4      590.03      572.30     21.56 o 
  -4  -6   4      517.38      508.55     18.62 o 
  -3  -6   4     2800.02     2679.45     83.49 o 
  -2  -6   4      349.63      349.41     21.58 o 
  -1  -6   4     7262.91     7545.13    261.44 o 
   0  -6   4     3090.32     3243.61     67.03 o 
   1  -6   4      556.56      524.45     14.68 o 
   2  -6   4     4100.66     4061.00     82.77 o 
   3  -6   4       47.20       44.92      5.56 o 
   4  -6   4      757.68      713.03     19.08 o 
   6  -6   4      481.22      477.13     20.48 o 
   7  -6   4      216.28      238.78     16.34 o 
   8  -6   4       90.43      113.32     23.00 o 
   9  -6   4       15.28        5.75     19.39 o 
  -9  -5   4       99.36      113.01     16.56 o 
  -8  -5   4       33.72       40.47     11.53 o 
  -7  -5   4      275.46      262.63     16.24 o 
  -6  -5   4      553.18      569.71     22.66 o 
  -5  -5   4      656.00      674.55     23.61 o 
  -4  -5   4      415.06      387.79     11.87 o 
  -3  -5   4     1528.08     1581.85     34.04 o 
  -2  -5   4     5670.42     5499.59    120.89 o 
  -1  -5   4     9101.35     9879.71    235.29 o 
   0  -5   4      448.58      466.21     15.14 o 
   1  -5   4     5003.68     5410.78    107.64 o 
   2  -5   4      891.13      865.02     20.75 o 
   3  -5   4    10026.15    10222.97    242.71 o 
   4  -5   4      540.39      505.68     26.29 o 
   5  -5   4      224.75      218.93     12.35 o 
   6  -5   4      742.41      724.32     21.35 o 
   7  -5   4      443.66      425.92     30.74 o 
   8  -5   4        9.90        9.54     16.04 o 
   9  -5   4        3.97       17.49     19.09 o 
  -9  -4   4       57.96       72.15     28.13 o 
  -8  -4   4      336.81      333.24     19.13 o 
  -7  -4   4      114.31      120.02     12.76 o 
  -6  -4   4       37.03       41.72      8.51 o 
  -5  -4   4      174.88      178.58     10.81 o 
  -4  -4   4     2160.63     2164.43     45.55 o 
  -3  -4   4      971.15      968.69     21.78 o 
  -2  -4   4     1015.92     1001.26     21.81 o 
  -1  -4   4     1865.42     1915.46     49.53 o 
   0  -4   4      362.37      394.80     13.09 o 
   1  -4   4      489.92      486.33     12.52 o 
   2  -4   4     1455.02     1472.45     38.46 o 
   3  -4   4     1314.94     1344.62     29.88 o 
   4  -4   4      550.99      558.43     19.53 o 
   5  -4   4      447.44      456.42     14.77 o 
   6  -4   4       91.94      102.34      8.70 o 
   7  -4   4      224.70      220.50     21.96 o 
   8  -4   4      345.34      359.76     31.18 o 
   9  -4   4       54.49       43.42     20.54 o 
 -10  -3   4       25.44       21.93     22.05 o 
  -9  -3   4      199.98      173.88     26.83 o 
  -8  -3   4      711.05      712.82     29.38 o 
  -7  -3   4      454.73      451.99     20.58 o 
  -6  -3   4      160.76      170.15     14.97 o 
  -5  -3   4      565.91      602.12     21.85 o 
  -4  -3   4      536.32      557.63     14.35 o 
  -3  -3   4     1874.54     1917.56     40.07 o 
  -2  -3   4       92.27       91.24      4.46 o 
  -1  -3   4     1883.70     1789.84    185.14 o 
   0  -3   4     3197.83     3438.19     84.09 o 
   1  -3   4      187.53      186.73      7.11 o 
   2  -3   4      372.81      390.51     10.09 o 
   3  -3   4       76.96       79.03      6.49 o 
   4  -3   4     2013.75     2037.14     51.88 o 
   5  -3   4        2.14        3.58      4.22 o 
   6  -3   4      704.16      702.00     19.72 o 
   7  -3   4      672.97      723.55     41.44 o 
   8  -3   4      168.27      193.02     25.76 o 
   9  -3   4       67.64       79.59     21.88 o 
 -10  -2   4       51.18       36.78     25.14 o 
  -9  -2   4      136.25      138.13     24.54 o 
  -8  -2   4      518.30      573.12     37.02 o 
  -7  -2   4      291.63      285.85     16.38 o 
  -6  -2   4      690.06      710.11     25.14 o 
  -5  -2   4      107.43      105.10      9.88 o 
  -4  -2   4     5359.01     5520.81    108.64 o 
  -3  -2   4     2908.49     2993.10     59.85 o 
  -2  -2   4      311.95      316.37     10.82 o 
  -1  -2   4     2841.73     2936.16     97.76 o 
   0  -2   4     2851.65     2737.41     66.67 o 
   1  -2   4     1709.44     1826.87     38.63 o 
   2  -2   4     2873.93     2894.08     70.27 o 
   3  -2   4     2441.73     2562.02     68.20 o 
   4  -2   4       45.02       33.82      5.38 o 
   5  -2   4      456.69      440.33     13.55 o 
   6  -2   4      506.07      476.24     19.86 o 
   7  -2   4      445.84      431.58     30.23 o 
   8  -2   4      242.05      290.84     26.38 o 
   9  -2   4       58.00       45.56     18.32 o 
 -10  -1   4        7.56      -16.18     19.86 o 
  -9  -1   4       10.12       -1.72     16.42 o 
  -8  -1   4      333.18      313.16     28.01 o 
  -7  -1   4      668.43      625.34     36.01 o 
  -6  -1   4      473.58      483.87     29.05 o 
  -5  -1   4      750.82      769.40     39.04 o 
  -4  -1   4     1698.08     1663.48     68.47 o 
  -3  -1   4      935.55      985.73     25.50 o 
  -2  -1   4    19197.88    19075.28    450.34 o 
  -1  -1   4     6399.99     6432.39    219.17 o 
   0  -1   4      428.59      501.57     14.69 o 
   1  -1   4     8260.04     8279.67    162.94 o 
   2  -1   4     6387.54     6663.89    157.94 o 
   3  -1   4     6261.07     6500.96    153.22 o 
   4  -1   4      240.47      226.56      8.69 o 
   5  -1   4       36.55       34.89      4.90 o 
   6  -1   4       43.63       32.84     12.51 o 
   7  -1   4     1198.42     1202.05     57.30 o 
   8  -1   4       53.50       50.75     18.47 o 
   9  -1   4      141.22      161.96     26.00 o 
 -10   0   4        4.12      -20.04     20.04 o 
  -9   0   4      264.94      262.89     27.63 o 
  -8   0   4        8.89       13.90     14.91 o 
  -7   0   4       26.54        3.97     10.52 o 
  -6   0   4      233.13      259.21     21.52 o 
  -5   0   4     1137.65     1105.59     48.35 o 
  -4   0   4      905.56      895.47     39.45 o 
  -3   0   4     6766.68     7042.70    212.47 o 
  -2   0   4      101.47      111.50      5.68 o 
  -1   0   4     3033.65     3214.94    112.43 o 
   0   0   4    14104.79    14072.33    329.95 o 
   1   0   4      160.52      163.48      6.29 o 
   2   0   4    14483.39    14934.28    351.27 o 
   3   0   4      548.15      525.06     13.18 o 
   4   0   4      626.09      653.16     16.43 o 
   5   0   4      530.24      548.01     15.29 o 
   6   0   4     1804.71     1856.03     75.50 o 
   7   0   4      207.99      208.20     21.61 o 
   8   0   4       65.97       61.71     16.48 o 
   9   0   4       29.32       26.03     16.18 o 
  10   0   4        0.52       -0.27     20.81 o 
 -10   1   4       14.10       10.11     20.63 o 
  -9   1   4       17.89       20.36     17.16 o 
  -8   1   4      318.49      335.72     27.60 o 
  -7   1   4      607.96      646.78     36.78 o 
  -6   1   4      502.66      483.93     29.40 o 
  -5   1   4      856.21      885.69     39.99 o 
  -4   1   4     1865.19     1859.70     69.48 o 
  -3   1   4      785.27      841.73     38.65 o 
  -2   1   4    18798.35    19458.05    714.71 o 
  -1   1   4     6538.46     6371.86    219.35 o 
   0   1   4      474.18      540.04     15.15 o 
   1   1   4     8272.29     8485.33    274.48 o 
   2   1   4     6528.28     6607.90    220.18 o 
   3   1   4     6240.17     6361.10    124.83 o 
   4   1   4      221.68      210.07      9.04 o 
   5   1   4       38.58       40.22      7.09 o 
   6   1   4       41.60       58.33     12.78 o 
   7   1   4     1220.95     1247.76     57.33 o 
   8   1   4       44.70       55.10     16.78 o 
   9   1   4      114.43      110.15     23.65 o 
 -10   2   4       49.60       39.42     21.22 o 
  -9   2   4      133.80      145.54     24.16 o 
  -8   2   4      531.41      558.77     36.34 o 
  -7   2   4      231.36      233.13     22.26 o 
  -6   2   4      615.47      627.72     35.57 o 
  -4   2   4     5658.84     5564.37    195.22 o 
  -3   2   4     2907.82     2940.72    108.31 o 
  -2   2   4      326.15      316.39     11.15 o 
  -1   2   4     2524.77     2566.38     97.22 o 
   0   2   4     2836.77     2739.75     67.35 o 
   1   2   4     1905.31     2005.75     59.36 o 
   2   2   4     2966.98     2809.75    150.64 o 
   3   2   4     2468.83     2571.23     52.00 o 
   4   2   4       22.05       22.26      5.87 o 
   5   2   4      371.04      391.57     16.03 o 
   6   2   4      545.65      533.63     30.00 o 
   7   2   4      378.35      373.48     28.04 o 
   8   2   4      239.23      243.50     25.43 o 
   9   2   4       59.70       45.38     19.62 o 
 -10   3   4       25.21        4.92     21.05 o 
  -9   3   4      238.71      225.69     25.58 o 
  -8   3   4      728.96      751.29     42.62 o 
  -7   3   4      447.49      434.81     28.93 o 
  -6   3   4      158.68      180.25     18.02 o 
  -5   3   4      604.22      625.91     32.22 o 
  -4   3   4      487.95      523.02     28.04 o 
  -3   3   4     1888.11     1970.09     73.98 o 
  -2   3   4      123.76      127.46     10.46 o 
  -1   3   4     1807.89     1985.86     48.38 o 
   0   3   4     3281.46     3497.08     85.09 o 
   1   3   4      175.95      171.63      7.25 o 
   2   3   4      308.27      367.72     13.01 o 
   3   3   4       63.73       53.33      4.17 o 
   4   3   4     1886.63     1925.89     41.52 o 
   5   3   4        0.20        0.63      5.10 o 
   6   3   4      595.10      611.98     35.39 o 
   7   3   4      736.77      758.11     41.35 o 
   8   3   4      144.38      162.94     23.15 o 
   9   3   4       61.18       74.16     22.88 o 
  -9   4   4       71.26       41.76     19.21 o 
  -8   4   4      281.29      285.83     27.15 o 
  -7   4   4      113.13      130.45     19.74 o 
  -6   4   4       76.94       75.35     13.61 o 
  -5   4   4      162.29      167.36     16.42 o 
  -4   4   4     2229.87     2189.49     83.97 o 
  -3   4   4      869.95      859.60     40.10 o 
  -2   4   4      906.52      926.15     40.88 o 
  -1   4   4     1910.44     1987.57     72.74 o 
   0   4   4      382.60      375.73     19.86 o 
   1   4   4      441.38      438.25     21.88 o 
   2   4   4     1443.41     1497.20     45.22 o 
   3   4   4     1444.18     1396.97     52.35 o 
   4   4   4      575.83      575.45     15.65 o 
   5   4   4      418.68      466.98     18.01 o 
   6   4   4       91.45       85.22     16.45 o 
   7   4   4      236.25      228.33     23.30 o 
   8   4   4      376.47      418.95     31.66 o 
  -9   5   4       83.76       58.22     21.58 o 
  -8   5   4       51.46       37.02     15.89 o 
  -7   5   4      270.24      259.66     23.62 o 
  -6   5   4      623.62      644.20     34.68 o 
  -5   5   4      567.73      602.55     33.35 o 
  -3   5   4     1456.27     1555.58     63.25 o 
  -2   5   4     5920.91     5948.97    198.18 o 
  -1   5   4     9021.31     9961.74    340.91 o 
   0   5   4      380.58      396.54     22.20 o 
   4   5   4      546.57      519.50     23.06 o 
  -9   6   4       71.69       53.53     21.25 o 
  -8   6   4       60.52       35.51     17.07 o 
  -7   6   4      186.24      193.80     21.16 o 
  -6   6   4      437.75      442.78     28.49 o 
  -5   6   4      598.29      588.12     32.49 o 
  -4   6   4      503.66      502.27     28.34 o 
  -3   6   4     2717.43     2599.31     99.95 o 
  -2   6   4      458.08      415.28     23.15 o 
  -1   6   4     7496.96     7546.85    263.16 o 
  -9   7   4        5.36      -18.50     18.50 o 
  -8   7   4      219.74      248.28     26.47 o 
  -7   7   4      353.27      358.96     28.99 o 
  -6   7   4      720.60      770.08     41.05 o 
  -5   7   4       16.99        7.77      9.40 o 
  -4   7   4      806.90      857.32     42.06 o 
  -3   7   4        3.64        1.10      7.83 o 
  -2   7   4     8677.50     8803.79    305.66 o 
  -1   7   4     1715.80     1536.73     61.18 o 
  -8   8   4       73.58       51.55     18.85 o 
  -7   8   4      128.55      108.96     20.51 o 
  -6   8   4      360.72      336.25     26.47 o 
  -5   8   4      352.87      367.08     26.11 o 
  -4   8   4      484.35      457.22     28.90 o 
  -3   8   4      801.82      759.68     39.07 o 
  -2   8   4      380.65      403.72     24.13 o 
  -8   9   4      157.95      196.94     28.10 o 
  -7   9   4       79.51       63.28     17.76 o 
  -6   9   4      110.27       85.99     18.17 o 
  -5   9   4      513.24      519.85     32.58 o 
  -4   9   4      170.04      160.66     19.42 o 
  -3   9   4      468.72      451.41     28.93 o 
  -2   9   4      622.76      650.69     35.72 o 
  -8  10   4      131.33      189.11     28.57 o 
  -7  10   4       44.76       52.82     18.97 o 
  -6  10   4      219.76      217.15     24.19 o 
  -5  10   4       38.37        9.84     14.61 o 
  -4  10   4      912.47      875.10     45.59 o 
  -3  10   4      172.21      138.63     18.02 o 
  -7  11   4       31.98       44.79     21.46 o 
  -6  11   4      179.08      191.04     24.45 o 
  -5  11   4      389.16      412.90     32.13 o 
  -4  11   4      276.24      274.84     25.08 o 
  -7  12   4       11.34      -16.15     18.35 o 
  -6  12   4       45.50       24.45     18.38 o 
  -5  12   4       36.55       31.69     16.87 o 
  -6  13   4       44.40       36.78     20.57 o 
  -1 -17   5       25.70       10.56     14.72 o 
   0 -17   5      145.56      188.35     19.93 o 
   1 -17   5       41.99       35.44     14.91 o 
  -3 -16   5      124.42      158.37     19.54 o 
  -2 -16   5      148.18      186.69     31.14 o 
  -1 -16   5      189.24      222.10     21.60 o 
   0 -16   5       14.15        9.06     10.15 o 
   1 -16   5      157.74      195.89     20.03 o 
   2 -16   5       12.67       -2.82     13.34 o 
   3 -16   5      114.86      139.05     18.92 o 
  -4 -15   5       96.33      135.85     17.63 o 
  -3 -15   5      120.34      147.61     18.31 o 
  -2 -15   5      249.38      267.43     42.15 o 
  -1 -15   5       13.67        8.67     12.46 o 
   0 -15   5      276.64      280.55     20.10 o 
   1 -15   5        2.54        0.83     10.70 o 
   2 -15   5      368.82      376.67     23.37 o 
   3 -15   5       60.04       46.67     13.30 o 
   4 -15   5      100.19       85.84     15.94 o 
  -5 -14   5      118.17      120.75     32.69 o 
  -4 -14   5      214.77      225.85     18.89 o 
  -3 -14   5      171.08      191.95     18.34 o 
  -2 -14   5       42.29       30.97     12.25 o 
  -1 -14   5      108.48      111.20     15.29 o 
   0 -14   5       19.94       19.70     11.31 o 
   1 -14   5      117.47      139.36     12.50 o 
   2 -14   5       43.54       40.10     12.63 o 
   3 -14   5      165.27      151.96     16.38 o 
   4 -14   5       95.27       90.95     17.78 o 
   5 -14   5       23.50       36.35     14.81 o 
  -6 -13   5       69.68       65.09     21.58 o 
  -5 -13   5      109.38      109.08     23.68 o 
  -4 -13   5      142.99      148.45     16.61 o 
  -3 -13   5      157.48      190.44     17.98 o 
  -2 -13   5       28.03       21.68     10.11 o 
  -1 -13   5      263.06      234.57     17.37 o 
   0 -13   5       88.78       90.04     13.50 o 
   1 -13   5       68.92       62.11      9.73 o 
   2 -13   5      256.41      248.50     17.71 o 
   3 -13   5      137.09      152.19     16.32 o 
   4 -13   5       40.82       20.01     10.93 o 
   5 -13   5       19.30       14.28     12.21 o 
   6 -13   5       44.36       41.68     14.65 o 
  -7 -12   5       79.81       96.16     24.28 o 
  -6 -12   5       51.76       55.99     20.13 o 
  -5 -12   5       89.54       92.45     19.56 o 
  -4 -12   5       80.67       68.32     18.94 o 
  -3 -12   5      194.13      169.22     14.94 o 
  -2 -12   5      249.61      239.16     16.82 o 
  -1 -12   5      395.50      432.86     21.63 o 
   0 -12   5       37.50       30.77     10.10 o 
   1 -12   5      129.78      128.00     15.16 o 
   2 -12   5      314.80      315.74     19.14 o 
   3 -12   5      637.16      631.25     27.24 o 
   4 -12   5      128.79      133.61     15.12 o 
   5 -12   5      104.24      111.87     15.10 o 
   6 -12   5       13.50        5.23     12.94 o 
  -7 -11   5       30.36       11.68     18.88 o 
  -6 -11   5       14.52       10.49     16.07 o 
  -5 -11   5      232.99      231.77     24.57 o 
  -4 -11   5      461.73      445.07     31.81 o 
  -3 -11   5      115.12      125.68     20.01 o 
  -2 -11   5     1690.27     1677.03     51.87 o 
  -1 -11   5      287.45      321.67     17.62 o 
   0 -11   5      155.44      159.10     13.10 o 
   1 -11   5       11.19       12.55      6.75 o 
   2 -11   5      906.49      915.95     26.48 o 
   3 -11   5      763.26      782.04     30.58 o 
   4 -11   5      479.12      506.58     23.77 o 
   5 -11   5      240.17      222.02     16.83 o 
   6 -11   5       16.71        9.04     11.15 o 
   7 -11   5      130.11      141.54     27.80 o 
  -8 -10   5        2.51        1.78     19.36 o 
  -7 -10   5       78.94       93.73     22.26 o 
  -6 -10   5      510.35      532.03     37.20 o 
  -5 -10   5      378.31      386.70     29.85 o 
  -4 -10   5      311.28      267.66     24.48 o 
  -3 -10   5     1863.70     1773.18     76.92 o 
  -2 -10   5     1042.11     1015.28     48.67 o 
  -1 -10   5     2593.59     2585.77     72.19 o 
   0 -10   5      345.04      328.07     16.70 o 
   1 -10   5      410.68      416.37     15.47 o 
   2 -10   5       15.65       16.73      6.39 o 
   3 -10   5     1473.73     1559.41     71.35 o 
   4 -10   5      407.59      411.67     28.41 o 
   5 -10   5      194.29      180.50     15.01 o 
   6 -10   5      237.95      234.80     16.99 o 
   7 -10   5        7.95        9.25     13.20 o 
  -8  -9   5       56.49       55.76     20.19 o 
  -7  -9   5      277.55      249.11     26.44 o 
  -6  -9   5       77.82       61.77     17.01 o 
  -5  -9   5      324.23      301.51     25.97 o 
  -4  -9   5       18.55        5.99     10.37 o 
  -3  -9   5      438.33      396.78     26.62 o 
  -2  -9   5     1307.59     1213.40     55.16 o 
  -1  -9   5      112.64      121.72     11.02 o 
   0  -9   5     1639.77     1664.78     39.29 o 
   1  -9   5      122.20      121.23      8.61 o 
   2  -9   5     1459.50     1442.10     35.09 o 
   3  -9   5     1042.29     1046.53     35.00 o 
   4  -9   5      685.86      695.10     26.78 o 
   5  -9   5      145.31      145.71     13.06 o 
   6  -9   5      119.35      128.29     22.04 o 
   7  -9   5      238.91      235.86     27.24 o 
   8  -9   5       50.70       54.60     23.15 o 
  -8  -8   5       24.42       15.24     18.50 o 
  -7  -8   5      160.90      180.40     21.96 o 
  -6  -8   5      435.84      411.99     30.74 o 
  -5  -8   5       91.23      100.72     18.41 o 
  -4  -8   5     1017.16     1013.78     31.66 o 
  -3  -8   5      172.45      174.10     16.97 o 
  -2  -8   5       59.27       56.09      7.80 o 
  -1  -8   5     2105.61     2071.28     56.66 o 
   0  -8   5      204.14      210.52      9.73 o 
   1  -8   5      711.68      705.49     19.96 o 
   2  -8   5      608.01      638.29     18.62 o 
   3  -8   5      851.33      812.98     28.45 o 
   4  -8   5      887.96      898.78     30.89 o 
   5  -8   5      445.49      446.51     20.38 o 
   6  -8   5      298.26      265.35     16.72 o 
   7  -8   5      104.18       95.50     22.59 o 
   8  -8   5       58.18       58.33     22.23 o 
  -9  -7   5        8.97       15.27     20.19 o 
  -8  -7   5      491.42      527.88     38.27 o 
  -7  -7   5       65.42       57.00     16.84 o 
  -6  -7   5      249.42      220.86     22.85 o 
  -5  -7   5      683.21      677.40     38.65 o 
  -4  -7   5     1081.67     1094.06     33.99 o 
  -3  -7   5      528.01      510.06     19.32 o 
  -2  -7   5      801.91      753.74     18.73 o 
  -1  -7   5      172.78      181.69     10.49 o 
   0  -7   5       80.48       91.88      6.56 o 
   1  -7   5      329.47      313.39     11.34 o 
   2  -7   5       94.51       79.86      6.36 o 
   3  -7   5     1245.36     1303.65     31.00 o 
   4  -7   5      157.07      149.67     11.46 o 
   5  -7   5      461.28      181.67     19.06 o 
   6  -7   5      179.42      170.50     24.60 o 
   7  -7   5      138.68      138.40     23.18 o 
   8  -7   5      144.40      178.09     27.57 o 
  -9  -6   5      295.57      325.61     31.92 o 
  -8  -6   5       58.51       54.96     19.92 o 
  -7  -6   5      313.78      304.71     26.47 o 
  -6  -6   5      445.14      432.79     29.67 o 
  -5  -6   5      378.62      368.77     16.35 o 
  -4  -6   5      697.58      688.91     18.29 o 
  -3  -6   5     1025.57      989.38     23.04 o 
  -2  -6   5     2170.42     2211.14     55.74 o 
  -1  -6   5      425.60      492.56     17.13 o 
   0  -6   5      462.43      475.26     14.02 o 
   1  -6   5      519.96      581.66     16.06 o 
   2  -6   5      270.39      255.49      9.56 o 
   3  -6   5     1015.73      916.51     22.78 o 
   5  -6   5      171.01      161.01     11.88 o 
   6  -6   5      253.31      259.79     18.96 o 
   7  -6   5      367.33      362.84     30.50 o 
   8  -6   5       22.93        6.14     17.46 o 
   9  -6   5       57.84       67.26     23.45 o 
  -9  -5   5       16.16       15.62     20.01 o 
  -8  -5   5      234.49      252.78     26.05 o 
  -7  -5   5      265.59      262.07     16.17 o 
  -6  -5   5      122.94      104.76     11.48 o 
  -5  -5   5      340.20      316.80     15.20 o 
  -4  -5   5     1259.09     1194.15     27.11 o 
  -3  -5   5     1171.68     1098.16     25.00 o 
  -2  -5   5     4007.17     3769.14     93.42 o 
  -1  -5   5      790.32      752.70     22.54 o 
   0  -5   5      512.21      522.07     17.11 o 
   1  -5   5     1947.27     1996.45     42.61 o 
   2  -5   5     6419.63     6296.36    152.25 o 
   3  -5   5     1583.65     1503.79     33.82 o 
   4  -5   5      743.38      690.08     23.23 o 
   5  -5   5      283.58      270.62     14.11 o 
   6  -5   5      330.65      331.74     14.00 o 
   7  -5   5      359.72      345.68     28.99 o 
   8  -5   5      305.49      317.22     28.78 o 
   9  -5   5       46.32       27.98     19.12 o 
  -9  -4   5      239.99      244.90     27.69 o 
  -8  -4   5       30.95       25.92     10.85 o 
  -7  -4   5       11.06       11.56      8.64 o 
  -6  -4   5      717.85      753.12     32.34 o 
  -5  -4   5      224.80      220.30     12.56 o 
  -4  -4   5      164.02      163.92      7.44 o 
  -3  -4   5     1096.96     1043.79     23.11 o 
  -2  -4   5     2490.48     2449.94     60.35 o 
  -1  -4   5     9561.46     9915.77    234.37 o 
   0  -4   5     3809.85     4159.02    102.65 o 
   1  -4   5     7312.00     7678.40    181.81 o 
   2  -4   5     2229.32     2269.21     47.70 o 
   3  -4   5     8446.76     8548.20    167.45 o 
   4  -4   5     1004.55     1018.31     31.78 o 
   5  -4   5      364.62      356.01     15.48 o 
   6  -4   5      703.20      730.73     26.51 o 
   7  -4   5      264.51      270.63     24.45 o 
   8  -4   5       55.71       65.51     19.53 o 
   9  -4   5       33.21        7.62     19.18 o 
  -9  -3   5        6.65       13.25     17.84 o 
  -8  -3   5       90.50       87.03     18.53 o 
  -7  -3   5      515.06      537.37     33.79 o 
  -6  -3   5       78.98       77.44     12.11 o 
  -5  -3   5      194.96      186.09     11.58 o 
  -4  -3   5      553.87      520.87     13.65 o 
  -3  -3   5     4664.35     4916.41    132.26 o 
  -2  -3   5     8723.91     8844.69    210.54 o 
  -1  -3   5     1285.48     1441.90     38.65 o 
   0  -3   5     2270.17     2279.83     57.59 o 
   1  -3   5       27.95       34.76      4.83 o 
   2  -3   5     9461.31     9637.24    227.51 o 
   3  -3   5     3399.93     3510.10     87.76 o 
   4  -3   5       59.58       75.26     10.91 o 
   5  -3   5      306.59      323.40     12.00 o 
   6  -3   5      203.73      190.30     14.38 o 
   7  -3   5     1734.06     1861.01     79.77 o 
   8  -3   5       13.17       10.26     16.24 o 
   9  -3   5        1.22       10.23     18.32 o 
 -10  -2   5       38.82       43.22     21.22 o 
  -9  -2   5      244.74      237.07     26.14 o 
  -8  -2   5       23.38       23.74     15.74 o 
  -7  -2   5      515.18      552.37     34.98 o 
  -6  -2   5      823.80      846.11     44.14 o 
  -5  -2   5      295.84      313.58     21.76 o 
  -4  -2   5      962.52      972.73     25.92 o 
  -3  -2   5     3597.83     3783.19    127.58 o 
  -2  -2   5     4993.69     5332.01    130.26 o 
  -1  -2   5    10279.19    10972.75    369.42 o 
   0  -2   5        5.57        3.69      2.45 o 
   1  -2   5     6192.54     6315.80    149.37 o 
   2  -2   5      121.97      107.09     13.41 o 
   3  -2   5     7989.97     8522.87    203.37 o 
   4  -2   5      261.65      243.17     10.75 o 
   5  -2   5      205.45      209.88      9.32 o 
   6  -2   5      536.71      553.40     21.22 o 
   7  -2   5       77.19       86.20     17.37 o 
   8  -2   5       21.37       23.15     16.07 o 
   9  -2   5       67.08       85.84     22.76 o 
 -10  -1   5       21.78       22.02     20.93 o 
  -9  -1   5       15.09        7.77     15.68 o 
  -8  -1   5     1137.48     1178.93     59.16 o 
  -7  -1   5      392.67      404.16     29.26 o 
  -6  -1   5      342.05      369.51     26.62 o 
  -5  -1   5       61.35       51.13     12.21 o 
  -4  -1   5      490.03      506.71     16.08 o 
  -3  -1   5     2695.43     2712.65     74.67 o 
  -2  -1   5     3649.07     3858.96     95.04 o 
  -1  -1   5      203.38      240.48     13.04 o 
   0  -1   5      163.66      199.00      7.97 o 
   1  -1   5      103.09      111.35      4.98 o 
   2  -1   5     4369.33     4501.68    108.07 o 
   3  -1   5      633.16      617.68     19.18 o 
   4  -1   5      856.99      902.46     22.46 o 
   5  -1   5      334.16      313.35     10.78 o 
   6  -1   5      190.68      198.18     12.00 o 
   7  -1   5      215.43      195.46     21.67 o 
   8  -1   5      157.41      207.22     26.38 o 
   9  -1   5       17.23        2.70     15.80 o 
 -10   0   5       22.15       43.84     21.70 o 
  -9   0   5      412.87      485.23     36.64 o 
  -8   0   5      209.43      189.23     23.42 o 
  -7   0   5     1008.33     1043.23     51.61 o 
  -6   0   5       73.61       79.11     15.35 o 
  -5   0   5      631.02      621.97     32.93 o 
  -4   0   5      432.45      399.32     13.22 o 
  -3   0   5      468.54      478.08     15.23 o 
  -2   0   5      379.16      357.13     12.21 o 
  -1   0   5     2810.95     2849.46    100.78 o 
   0   0   5       20.60       12.02      5.91 o 
   1   0   5     2198.47     2245.08     55.53 o 
   2   0   5      698.79      708.40     19.64 o 
   3   0   5     1097.98     1054.93     23.49 o 
   4   0   5       35.21       28.99      4.42 o 
   5   0   5      139.49      157.84     10.07 o 
   6   0   5      243.83      237.08     15.10 o 
   7   0   5      464.78      456.66     31.06 o 
   8   0   5       80.89       69.33     19.24 o 
   9   0   5      126.21      172.28     27.15 o 
 -10   1   5       15.83        5.63     21.02 o 
  -9   1   5       10.74       30.86     17.64 o 
  -8   1   5     1106.32     1185.89     58.72 o 
  -7   1   5      382.76      405.85     29.26 o 
  -6   1   5      446.74      451.88     27.77 o 
  -5   1   5      105.00       97.13     13.87 o 
  -4   1   5      541.22      542.41     27.45 o 
  -3   1   5     2709.77     2710.14     67.55 o 
  -2   1   5     3806.71     3976.39     95.37 o 
  -1   1   5      248.63      228.31     32.18 o 
   0   1   5      214.02      239.89     15.65 o 
   1   1   5       93.42      106.86      5.96 o 
   2   1   5     4191.87     4436.10    151.70 o 
   3   1   5      706.08      680.20     20.50 o 
   4   1   5      939.23      995.61     22.19 o 
   5   1   5      260.85      265.85     19.71 o 
   6   1   5      191.50      185.05     11.89 o 
   7   1   5      231.06      227.20     22.71 o 
   8   1   5      175.34      203.52     26.38 o 
   9   1   5       19.25       23.30     18.17 o 
 -10   2   5       35.01       30.20     22.29 o 
  -9   2   5      219.44      229.48     27.03 o 
  -8   2   5       14.02       11.65     14.61 o 
  -7   2   5      566.90      554.41     33.79 o 
  -6   2   5      927.86      920.37     44.28 o 
  -5   2   5      272.53      279.90     20.19 o 
  -4   2   5      785.29      766.76     39.60 o 
  -3   2   5     3482.08     3702.06    134.87 o 
  -2   2   5     5341.65     5515.81    130.84 o 
  -1   2   5    10726.98    10811.49    256.54 o 
   0   2   5        5.81        2.10      2.58 o 
   1   2   5     5807.21     6210.75    147.43 o 
   2   2   5      162.82      145.76      7.39 o 
   3   2   5     8056.89     8567.64    205.34 o 
   4   2   5      261.92      237.04     11.50 o 
   5   2   5      223.04      217.55     11.83 o 
   6   2   5      483.81      504.26     31.15 o 
   7   2   5       71.03       58.69     16.78 o 
   8   2   5       31.26       32.37     15.18 o 
   9   2   5       58.00       59.46     20.78 o 
  -9   3   5        6.50        5.34     17.43 o 
  -8   3   5       78.77       72.53     18.67 o 
  -7   3   5      520.21      538.08     33.94 o 
  -6   3   5       78.10       45.65     13.31 o 
  -5   3   5      158.68      170.11     16.95 o 
  -4   3   5      413.13      397.70     25.08 o 
  -3   3   5     4589.22     4872.72    173.88 o 
  -2   3   5     8945.31     8877.69    304.89 o 
  -1   3   5     1375.04     1517.11     39.51 o 
   0   3   5     2301.22     2330.14     58.71 o 
   1   3   5       43.51       49.51      4.52 o 
   2   3   5     9363.68     9494.39    224.07 o 
   3   3   5     3573.58     3569.24    122.75 o 
   4   3   5      111.48       97.18      8.20 o 
   5   3   5      335.63      319.42     14.72 o 
   6   3   5      223.01      231.74     20.27 o 
   7   3   5     1777.57     1843.67     78.70 o 
   8   3   5       12.75       16.45     16.87 o 
   9   3   5        0.17        8.51     18.94 o 
  -9   4   5      268.62      255.57     27.80 o 
  -8   4   5       18.97        2.73     15.09 o 
  -7   4   5        9.18        4.09     13.25 o 
  -6   4   5      694.18      666.69     38.30 o 
  -5   4   5      224.20      240.33     18.97 o 
  -3   4   5      937.22      889.75     42.71 o 
  -2   4   5     2263.35     2171.68     87.38 o 
  -1   4   5     9614.63     9817.12    339.01 o 
   0   4   5     3881.80     4290.22    104.08 o 
   1   4   5     7341.91     7540.98    254.44 o 
   2   4   5     2215.30     2345.72     58.14 o 
   3   4   5     8385.02     8554.79    202.20 o 
   4   4   5     1136.33     1147.74     32.34 o 
   5   4   5      370.19      369.90     16.01 o 
   6   4   5      724.51      758.55     39.25 o 
   7   4   5      247.43      261.88     24.99 o 
   8   4   5       55.31       39.54     17.61 o 
  -9   5   5       15.10        0.50     17.49 o 
  -8   5   5      260.93      233.99     25.11 o 
  -7   5   5      301.90      259.98     23.24 o 
  -5   5   5      415.43      414.51     24.90 o 
  -4   5   5     1140.11     1077.17     50.51 o 
  -3   5   5     1137.50     1090.51     47.63 o 
  -2   5   5     3918.16     3931.25    138.63 o 
  -1   5   5      686.93      671.82     32.93 o 
   0   5   5      545.68      526.28     26.05 o 
   2   5   5     6526.04     6434.53    214.51 o 
   3   5   5     1678.08     1626.87     60.26 o 
   4   5   5      695.58      652.88     31.81 o 
   5   5   5      316.20      329.38     22.29 o 
   6   5   5      332.45      320.69     25.08 o 
  -9   6   5      296.69      305.13     30.38 o 
  -8   6   5       57.78       24.16     16.84 o 
  -7   6   5      272.13      279.93     24.28 o 
  -6   6   5      436.86      434.78     28.81 o 
  -5   6   5      332.59      396.51     26.68 o 
  -4   6   5      662.63      716.11     36.64 o 
  -3   6   5      970.57      913.46     43.72 o 
  -2   6   5     1967.76     2146.42     84.45 o 
  -1   6   5      360.47      434.22     25.67 o 
  -9   7   5        7.96       17.52     20.25 o 
  -8   7   5      454.90      422.00     34.56 o 
  -7   7   5       69.30       63.67     17.52 o 
  -6   7   5      181.09      214.72     22.35 o 
  -5   7   5      709.34      751.68     39.57 o 
  -4   7   5     1253.78     1235.25     53.27 o 
  -3   7   5      573.87      540.90     29.79 o 
  -2   7   5      834.00      785.23     37.82 o 
  -1   7   5      143.07      151.65     14.85 o 
  -8   8   5       18.83       -0.83     17.19 o 
  -7   8   5      145.40      130.78     22.08 o 
  -6   8   5      491.57      487.75     32.64 o 
  -5   8   5      128.57      100.40     16.75 o 
  -4   8   5      924.83      919.86     46.80 o 
  -2   8   5       98.45      105.29     15.71 o 
  -1   8   5     2158.66     2138.33     84.24 o 
  -8   9   5       58.32       60.23     21.43 o 
  -7   9   5      292.85      310.17     28.34 o 
  -6   9   5       68.57       61.86     17.07 o 
  -5   9   5      369.38      347.19     27.24 o 
  -4   9   5       12.04       -1.54     11.09 o 
  -3   9   5      440.26      430.96     28.31 o 
  -2   9   5     1337.86     1290.88     57.09 o 
  -8  10   5        5.31        8.30     21.05 o 
  -7  10   5       79.69       84.54     21.58 o 
  -6  10   5      522.59      589.78     38.36 o 
  -5  10   5      371.31      359.52     29.64 o 
  -4  10   5      346.36      305.75     25.82 o 
  -3  10   5     1776.93     1846.04     78.22 o 
  -7  11   5       35.57       19.39     19.36 o 
  -6  11   5       10.64       -2.55     17.10 o 
  -5  11   5      202.04      235.80     25.14 o 
  -4  11   5      448.46      450.08     31.78 o 
  -3  11   5      154.87      147.05     21.73 o 
  -7  12   5       59.84       16.45     20.84 o 
  -6  12   5       50.05       42.86     20.16 o 
  -5  12   5       70.72       52.08     18.17 o 
  -4  12   5      123.38      125.26     22.85 o 
  -6  13   5       95.69       46.83     21.08 o 
  -5  13   5       86.20       62.93     21.08 o 
  -3 -16   6       82.56       72.29     16.19 o 
  -2 -16   6        0.59      -10.00     10.00 o 
  -1 -16   6       12.18       15.24     10.70 o 
   0 -16   6        8.44      -10.94     11.71 o 
   1 -16   6        1.70      -11.69     11.69 o 
   2 -16   6        3.61       -5.47     13.81 o 
  -4 -15   6       54.96       69.92     15.68 o 
  -3 -15   6       22.81       13.16     10.49 o 
  -2 -15   6       52.99       35.02     11.54 o 
  -1 -15   6      273.06      337.27     17.93 o 
   0 -15   6        4.51       -8.47      9.08 o 
   1 -15   6       21.72       20.75     12.25 o 
   2 -15   6       44.82       39.32     23.85 o 
   3 -15   6       28.00        7.46     13.24 o 
   4 -15   6       58.57       44.54     15.51 o 
  -5 -14   6       37.35       31.72     14.21 o 
  -4 -14   6       82.91       95.04     15.88 o 
  -3 -14   6        7.24       15.67      8.85 o 
  -2 -14   6      545.96      537.43     21.45 o 
  -1 -14   6       33.02       34.65      9.60 o 
   0 -14   6      338.33      359.38     17.42 o 
   1 -14   6      113.01      144.87     17.08 o 
   2 -14   6      206.42      198.38     17.08 o 
   3 -14   6      326.55      368.40     23.15 o 
   4 -14   6       38.90       50.55     28.16 o 
   5 -14   6       48.22       41.33     14.31 o 
  -6 -13   6        7.19       -2.28     16.84 o 
  -5 -13   6      109.04      125.77     23.45 o 
  -4 -13   6       13.38       -6.67     10.55 o 
  -3 -13   6      263.40      281.09     15.19 o 
  -2 -13   6      144.77      144.35     12.36 o 
  -1 -13   6      958.35      980.06     29.53 o 
   0 -13   6      242.97      245.17     14.04 o 
   1 -13   6      609.13      618.65     27.49 o 
   2 -13   6      329.09      340.96     20.98 o 
   3 -13   6       57.09       50.00     24.85 o 
   4 -13   6      259.32      261.75     19.85 o 
   5 -13   6        1.65       -2.79     11.67 o 
   6 -13   6       74.67       72.14     16.13 o 
  -7 -12   6       39.09       17.70     20.69 o 
  -6 -12   6      188.06      222.78     30.03 o 
  -5 -12   6       83.09       74.81     18.70 o 
  -4 -12   6       20.98       22.68     15.65 o 
  -3 -12   6        7.73        4.46      7.52 o 
  -2 -12   6      346.06      352.93     15.89 o 
  -1 -12   6      530.66      518.08     19.22 o 
   0 -12   6     1230.28     1296.65     34.90 o 
   1 -12   6      266.99      263.51     13.58 o 
   2 -12   6      167.51      184.57     15.30 o 
   3 -12   6      703.18      706.99     29.80 o 
   4 -12   6       71.80       75.18     13.27 o 
   5 -12   6      133.58      145.33     16.09 o 
   6 -12   6        7.98        5.12     12.93 o 
  -7 -11   6      246.81      261.76     29.58 o 
  -6 -11   6       38.32       19.95     17.19 o 
  -5 -11   6      470.96      509.36     35.15 o 
  -4 -11   6      684.31      715.50     44.27 o 
  -3 -11   6      452.36      460.07     20.94 o 
  -2 -11   6       28.43       26.90      7.42 o 
  -1 -11   6      267.42      246.58     12.63 o 
   0 -11   6      116.62      125.76     10.48 o 
   1 -11   6      496.48      521.14     18.70 o 
   2 -11   6      554.32      565.97     25.02 o 
   3 -11   6      213.46      197.74     15.86 o 
   4 -11   6      201.12      207.91     16.57 o 
   5 -11   6      261.46      249.04     17.74 o 
   6 -11   6      200.78      199.69     19.02 o 
  -8 -10   6      145.12      175.48     30.32 o 
  -7 -10   6       37.38       34.06     19.03 o 
  -6 -10   6       40.91       20.72     16.18 o 
  -5 -10   6      359.15      358.99     28.96 o 
  -4 -10   6       90.07       74.54     10.62 o 
  -3 -10   6      237.43      225.73     14.34 o 
  -2 -10   6       70.54       59.02      9.66 o 
  -1 -10   6      146.50      146.71      9.89 o 
   0 -10   6      193.66      200.90     11.05 o 
   1 -10   6       12.19        4.73      5.97 o 
   2 -10   6      387.74      363.97     19.15 o 
   3 -10   6       65.16       61.95     17.64 o 
   4 -10   6      148.03      156.09     17.99 o 
   5 -10   6      236.11      215.70     16.03 o 
   6 -10   6       90.09       91.35     16.53 o 
  -8  -9   6      154.92      150.76     27.83 o 
  -7  -9   6      189.67      196.05     27.54 o 
  -6  -9   6      283.57      296.27     27.18 o 
  -5  -9   6      114.74      128.85     19.89 o 
  -4  -9   6      505.13      489.28     20.30 o 
  -3  -9   6        2.98        1.46      6.76 o 
  -2  -9   6      201.52      193.65     17.77 o 
  -1  -9   6     1418.92     1470.20     35.92 o 
   0  -9   6       53.51       50.19     11.89 o 
   1  -9   6      183.50      186.23     10.07 o 
   2  -9   6       95.59       81.16     14.63 o 
   3  -9   6      449.39      458.95     21.12 o 
   4  -9   6      176.60      175.91     14.18 o 
   5  -9   6       28.81       18.82     15.95 o 
   6  -9   6        7.70        1.06      9.79 o 
   7  -9   6      112.71      115.04     25.43 o 
   8  -9   6      179.26      223.70     32.75 o 
  -8  -8   6      158.19      130.21     25.43 o 
  -7  -8   6       78.22       84.60     19.27 o 
  -6  -8   6      122.83      128.20     21.34 o 
  -5  -8   6      169.77      155.62     18.73 o 
  -4  -8   6       23.88       13.38      6.99 o 
  -3  -8   6      659.66      645.65     23.45 o 
  -2  -8   6     2916.59     2778.51     74.23 o 
  -1  -8   6      331.93      344.89     15.49 o 
   0  -8   6      779.94      789.11     21.88 o 
   1  -8   6       69.00       60.11     13.43 o 
   2  -8   6     1600.51     1625.04     38.05 o 
   3  -8   6      882.03      872.33     30.22 o 
   4  -8   6      102.99      105.13     11.61 o 
   5  -8   6       11.01       14.30      9.78 o 
   6  -8   6       35.88       33.57     13.87 o 
   7  -8   6       88.58       61.09     21.22 o 
   8  -8   6      123.66       90.44     26.41 o 
  -9  -7   6       46.40        6.94     19.47 o 
  -8  -7   6       17.70       21.70     17.70 o 
  -7  -7   6       38.60       35.33     15.56 o 
  -6  -7   6      493.74      495.19     33.76 o 
  -5  -7   6      247.81      228.30     21.05 o 
  -4  -7   6      561.83      545.14     20.92 o 
  -3  -7   6      830.42      794.50     26.53 o 
  -2  -7   6      736.56      703.36     23.93 o 
  -1  -7   6     1913.22     1790.00     49.37 o 
   0  -7   6      400.25      414.42     13.59 o 
   1  -7   6     1014.72      925.97     23.67 o 
   2  -7   6     3374.16     3291.21     69.13 o 
   3  -7   6      644.31      652.19     24.20 o 
   5  -7   6      239.41      232.80     15.16 o 
   6  -7   6      495.97      521.39     31.30 o 
   7  -7   6      137.32      171.39     26.53 o 
   8  -7   6       48.51       54.39     21.91 o 
  -9  -6   6       39.85       28.96     20.90 o 
  -8  -6   6       12.90        5.69     15.92 o 
  -7  -6   6      167.43      180.84     21.22 o 
  -6  -6   6     1325.50     1292.84     61.39 o 
  -5  -6   6       48.32       22.29     11.44 o 
  -4  -6   6      873.30      894.73     27.83 o 
  -3  -6   6      112.91      105.67      9.04 o 
  -2  -6   6     4698.16     4576.69    165.04 o 
  -1  -6   6      826.32      757.62     24.38 o 
   0  -6   6     2378.01     2284.69     59.94 o 
   1  -6   6      464.21      487.07     18.68 o 
   2  -6   6     1340.11     1328.03     30.68 o 
   3  -6   6     4972.34     4954.77    172.28 o 
   4  -6   6      300.29      275.32     14.08 o 
   5  -6   6      673.26      675.20     25.17 o 
   6  -6   6       76.38       78.34     14.64 o 
   7  -6   6      157.45      178.20     27.09 o 
   8  -6   6       51.00       43.87     21.70 o 
   9  -6   6       15.25      -17.52     17.52 o 
  -9  -5   6       54.14       44.43     21.49 o 
  -8  -5   6      545.30      548.31     36.61 o 
  -7  -5   6      234.77      264.58     24.66 o 
  -6  -5   6       34.21       34.77     15.00 o 
  -5  -5   6      563.20      558.20     21.53 o 
  -4  -5   6      883.65      852.90     20.85 o 
  -3  -5   6     2191.89     2218.34     57.21 o 
  -2  -5   6     3871.77     4068.31    143.23 o 
  -1  -5   6     1568.03     1536.81     41.99 o 
   0  -5   6      131.67      139.47      7.92 o 
   1  -5   6     3502.89     3626.78     73.52 o 
   2  -5   6     3375.17     3313.03     81.76 o 
   3  -5   6      461.54      464.96     30.28 o 
   4  -5   6     1279.04     1224.10     37.50 o 
   5  -5   6      808.92      785.73     26.44 o 
   6  -5   6      536.22      556.75     23.28 o 
   7  -5   6      164.88      199.96     26.53 o 
   8  -5   6       19.88       24.07     16.54 o 
   9  -5   6       50.80       31.00     22.20 o 
  -9  -4   6      113.38      102.71     24.45 o 
  -8  -4   6       65.44       78.11     18.79 o 
  -7  -4   6      482.79      495.84     33.14 o 
  -6  -4   6     1021.25     1024.44     50.45 o 
  -5  -4   6      393.84      404.31     27.54 o 
  -4  -4   6      295.34      299.73     12.60 o 
  -3  -4   6     2214.72     2262.39     59.47 o 
  -2  -4   6      897.46      904.40     26.53 o 
  -1  -4   6     2151.29     2287.16     59.99 o 
   0  -4   6       18.19       16.11      7.19 o 
   1  -4   6     2640.92     2826.07     69.72 o 
   2  -4   6      475.88      484.82     13.43 o 
   3  -4   6      729.91      698.48     24.16 o 
   4  -4   6      727.29      741.44     24.82 o 
   5  -4   6      378.48      369.05     15.80 o 
   6  -4   6      712.22      697.00     26.80 o 
   7  -4   6       94.83       85.37     20.04 o 
   8  -4   6      162.76      168.42     26.56 o 
   9  -4   6       46.87       26.59     19.56 o 
  -9  -3   6      275.99      306.37     30.89 o 
  -8  -3   6      546.99      618.17     40.16 o 
  -7  -3   6      119.62      116.55     19.36 o 
  -6  -3   6       98.14       80.36     15.06 o 
  -5  -3   6      367.02      365.98     25.02 o 
  -4  -3   6     1895.88     1979.25     53.20 o 
  -3  -3   6     1879.73     1818.11     63.27 o 
  -2  -3   6     2106.42     2245.35     55.58 o 
  -1  -3   6      583.88      541.46     17.16 o 
   0  -3   6      242.57      246.79      9.92 o 
   1  -3   6      212.12      209.36      7.18 o 
   2  -3   6     1079.31     1093.73     31.61 o 
   3  -3   6     2872.49     2882.59     73.43 o 
   4  -3   6      247.62      254.62     12.05 o 
   5  -3   6      639.41      653.56     23.34 o 
   6  -3   6      155.41      146.12     12.40 o 
   7  -3   6      202.39      198.78     22.79 o 
   8  -3   6      127.82      158.11     25.91 o 
   9  -3   6       87.39      114.24     24.37 o 
  -9  -2   6       60.41       58.90     20.54 o 
  -8  -2   6      177.09      198.09     23.03 o 
  -7  -2   6      581.75      613.64     37.08 o 
  -6  -2   6      450.48      417.08     28.63 o 
  -5  -2   6      380.26      371.88     25.49 o 
  -4  -2   6      827.31      841.38     25.49 o 
  -3  -2   6     2001.79     1971.44     51.57 o 
  -2  -2   6     5036.85     5036.71    121.76 o 
  -1  -2   6      275.76      266.71      9.98 o 
   0  -2   6     1221.00     1426.19     38.01 o 
   1  -2   6      528.81      511.90     15.46 o 
   2  -2   6     1356.71     1293.08     35.00 o 
   3  -2   6     5167.04     5337.62    126.86 o 
   4  -2   6      541.33      552.46     18.39 o 
   5  -2   6      610.95      642.36     23.28 o 
   6  -2   6      800.59      853.50     28.57 o 
   7  -2   6      744.46      761.40     43.37 o 
   8  -2   6       23.22       12.89     18.14 o 
   9  -2   6       67.40       72.65     22.17 o 
  -9  -1   6       80.74       63.46     21.25 o 
  -8  -1   6      108.47      117.44     23.92 o 
  -7  -1   6      426.83      433.42     31.72 o 
  -6  -1   6      555.89      536.78     31.81 o 
  -5  -1   6     1044.22     1101.18     49.12 o 
  -4  -1   6     1267.72     1341.19     36.77 o 
  -3  -1   6     5030.53     5312.19    129.09 o 
  -2  -1   6      279.47      275.31     11.42 o 
  -1  -1   6     4672.17     4719.09    109.56 o 
   0  -1   6      351.82      376.17     11.89 o 
   1  -1   6     3369.62     3485.25     87.67 o 
   2  -1   6     8278.07     8463.88    198.10 o 
   3  -1   6     1357.51     1358.83     36.14 o 
   4  -1   6      628.14      670.61     17.89 o 
   5  -1   6      331.76      335.06     17.18 o 
   6  -1   6     1084.61     1116.26     35.09 o 
   7  -1   6      481.55      507.11     32.64 o 
   8  -1   6      137.93      136.65     21.85 o 
   9  -1   6       46.79       41.23     20.25 o 
  -9   0   6        9.30       13.46     17.78 o 
  -8   0   6       69.27       64.86     18.02 o 
  -7   0   6     1034.15     1047.23     52.20 o 
  -6   0   6     2206.31     2259.09     92.01 o 
  -5   0   6       50.64       44.97     10.85 o 
  -4   0   6      421.75      439.02     15.23 o 
  -3   0   6      362.87      402.81     14.23 o 
  -2   0   6    11858.75    11829.63    279.40 o 
  -1   0   6      245.17      321.47     17.93 o 
   0   0   6      898.37      833.03     23.33 o 
   1   0   6       87.45      117.71      6.08 o 
   2   0   6     2608.36     2734.76     67.51 o 
   3   0   6     5054.52     5049.94    121.72 o 
   4   0   6       17.64       11.60      5.28 o 
   5   0   6      143.79      144.81     10.42 o 
   6   0   6       96.25      100.48     11.08 o 
   7   0   6      718.27      706.92     40.46 o 
   8   0   6       96.32      116.05     22.17 o 
   9   0   6       16.20       20.81     17.78 o 
  -9   1   6       83.67       75.85     21.37 o 
  -8   1   6      123.68      143.97     22.91 o 
  -7   1   6      445.03      454.58     30.68 o 
  -6   1   6      495.76      477.26     31.18 o 
  -5   1   6      997.68     1008.64     48.08 o 
  -4   1   6     1369.14     1392.70     57.03 o 
  -3   1   6     5131.60     5371.82    178.00 o 
  -2   1   6      352.43      333.93     12.09 o 
  -1   1   6     4320.22     4307.49    109.12 o 
   0   1   6      263.24      301.70     11.55 o 
   1   1   6     3592.25     3752.45     88.79 o 
   2   1   6     8004.87     8025.56    276.17 o 
   3   1   6     1332.09     1349.89     37.24 o 
   4   1   6      616.34      624.24     21.71 o 
   5   1   6      367.06      365.86     15.73 o 
   6   1   6     1109.36     1100.52     34.69 o 
   7   1   6      434.31      455.88     32.07 o 
   8   1   6      123.63      113.85     20.69 o 
   9   1   6       60.72       55.04     20.54 o 
  -9   2   6       68.97       48.14     19.59 o 
  -8   2   6      208.71      221.60     24.66 o 
  -7   2   6      517.59      556.87     35.87 o 
  -6   2   6      463.52      506.16     30.71 o 
  -5   2   6      402.76      402.97     25.67 o 
  -4   2   6      949.71      974.02     42.03 o 
  -3   2   6     1998.81     2030.80     83.20 o 
  -2   2   6     4989.25     5027.09    122.20 o 
  -1   2   6      198.98      204.47      9.70 o 
   0   2   6     1324.50     1496.99     38.93 o 
   1   2   6      553.98      539.70     16.93 o 
   2   2   6     1341.55     1286.81     34.78 o 
   3   2   6     5000.67     4970.66    177.11 o 
   4   2   6      528.54      537.13     21.99 o 
   5   2   6      676.73      654.42     22.75 o 
   6   2   6      744.68      772.68     27.60 o 
   7   2   6      772.34      778.80     42.59 o 
   8   2   6       27.88       14.73     16.04 o 
   9   2   6       83.74       68.65     20.39 o 
  -9   3   6      316.19      353.59     31.78 o 
  -8   3   6      551.50      592.77     38.06 o 
  -7   3   6      127.88      105.76     19.24 o 
  -6   3   6       48.41       45.83     14.79 o 
  -5   3   6      331.63      359.28     24.63 o 
  -4   3   6     2077.38     2177.37     81.42 o 
  -3   3   6     1922.26     1847.02     71.70 o 
  -2   3   6     2129.81     2054.39    118.79 o 
  -1   3   6      531.50      525.31     17.79 o 
   0   3   6      250.85      247.05      7.39 o 
   1   3   6      231.00      225.27      8.89 o 
   2   3   6     1093.69     1151.85     31.24 o 
   3   3   6     2975.60     2907.84     72.87 o 
   4   3   6      227.39      232.79     12.03 o 
   5   3   6      610.18      633.54     33.57 o 
   6   3   6      166.10      171.57     20.59 o 
   7   3   6      198.73      189.38     20.30 o 
   8   3   6      141.30      158.14     24.45 o 
   9   3   6       96.97       71.88     23.39 o 
  -9   4   6      100.60       97.13     22.91 o 
  -8   4   6       65.34       42.65     17.93 o 
  -7   4   6      476.68      522.61     33.70 o 
  -6   4   6      942.90      970.13     49.20 o 
  -5   4   6      470.26      471.51     28.40 o 
  -4   4   6      250.11      251.71     19.71 o 
  -3   4   6     2352.09     2373.95     88.72 o 
  -2   4   6      915.21      870.18     39.27 o 
  -1   4   6     2319.62     2424.30     61.22 o 
   0   4   6       13.32        2.78      3.89 o 
   1   4   6     2434.56     2772.47     68.78 o 
   2   4   6      541.86      578.31     17.71 o 
   3   4   6      866.58      831.12     24.47 o 
   4   4   6      839.97      829.34     36.07 o 
   5   4   6      365.62      355.54     16.12 o 
   6   4   6      779.11      809.78     27.42 o 
   7   4   6       98.19       74.70     17.67 o 
   8   4   6      194.88      179.51     26.17 o 
   9   4   6       40.58       64.53     22.44 o 
  -9   5   6       74.42       45.20     20.60 o 
  -8   5   6      495.47      456.27     33.85 o 
  -7   5   6      247.97      256.72     24.96 o 
  -6   5   6       27.02        7.85     12.27 o 
  -5   5   6      620.65      650.18     34.65 o 
  -4   5   6      792.72      782.56     39.78 o 
  -3   5   6     2050.32     2047.81     83.83 o 
  -2   5   6     3733.02     3859.58    143.49 o 
  -1   5   6     1703.03     1594.14     62.40 o 
   0   5   6       96.70      109.96     11.04 o 
   1   5   6     3545.80     3498.93    126.01 o 
   2   5   6     3340.91     3246.09    116.73 o 
   3   5   6      448.92      456.40     17.12 o 
   4   5   6     1294.07     1193.80     84.66 o 
   5   5   6      733.65      747.77     26.41 o 
   6   5   6      524.96      529.07     32.59 o 
   7   5   6      199.56      194.00     22.97 o 
  -9   6   6       34.80       15.74     19.50 o 
  -8   6   6       19.62       -2.90     15.38 o 
  -7   6   6      151.28      164.51     21.19 o 
  -6   6   6     1359.87     1304.96     60.88 o 
  -5   6   6       43.75       39.42     13.16 o 
  -4   6   6      815.30      782.65     41.97 o 
  -3   6   6      110.07      106.80     13.31 o 
  -2   6   6     4791.58     4648.75    166.61 o 
  -1   6   6      858.72      810.28     37.41 o 
   0   6   6     2395.19     2362.48     89.10 o 
  -9   7   6       40.87       39.36     21.93 o 
  -8   7   6       25.31        1.22     17.34 o 
  -7   7   6       52.15       50.12     17.78 o 
  -6   7   6      433.38      466.32     33.08 o 
  -5   7   6      273.28      254.50     21.76 o 
  -4   7   6      583.55      574.45     33.29 o 
  -3   7   6      882.74      835.15     40.34 o 
  -2   7   6      764.80      730.51     36.81 o 
  -1   7   6     1933.15     1857.09     73.66 o 
  -8   8   6      154.47      166.17     26.44 o 
  -7   8   6       81.31       71.94     19.36 o 
  -6   8   6      147.04      135.55     22.08 o 
  -5   8   6      132.24      122.18     18.35 o 
  -4   8   6        2.26        6.20     10.91 o 
  -3   8   6      681.68      696.90     36.76 o 
  -2   8   6     2877.11     2951.04    110.68 o 
  -1   8   6      330.64      338.98     23.92 o 
  -8   9   6      172.60      168.90     26.44 o 
  -7   9   6      221.71      218.07     25.88 o 
  -6   9   6      239.47      249.73     25.58 o 
  -5   9   6      116.17      141.98     21.08 o 
  -4   9   6      488.85      456.80     32.16 o 
  -3   9   6        1.60       -0.71     10.94 o 
  -2   9   6      161.44      163.92     17.73 o 
  -8  10   6      154.40      112.90     26.20 o 
  -7  10   6       49.83       37.61     17.28 o 
  -6  10   6       41.40       18.02     15.03 o 
  -5  10   6      352.00      349.15     29.37 o 
  -4  10   6       77.26       90.85     18.97 o 
  -3  10   6      241.73      207.90     21.10 o 
  -2  10   6       76.83       45.32     14.79 o 
  -7  11   6      219.47      227.71     28.99 o 
  -6  11   6       32.80       37.85     19.39 o 
  -5  11   6      425.63      449.42     33.94 o 
  -4  11   6      710.93      740.09     43.31 o 
  -3  11   6      457.03      441.86     32.22 o 
  -7  12   6       41.18       30.68     22.41 o 
  -6  12   6      192.58      145.07     26.83 o 
  -5  12   6       73.56       62.93     20.36 o 
  -4  12   6       15.90        3.73     14.52 o 
  -6  13   6        7.85       18.94     20.75 o 
  -5  13   6       94.02       87.80     21.46 o 
  -2 -16   7      103.41      127.53     18.13 o 
  -1 -16   7       75.91       76.00     15.21 o 
   0 -16   7      104.52      120.17     17.66 o 
   1 -16   7       23.12       16.58     13.12 o 
   2 -16   7       94.20       81.79     17.20 o 
  -4 -15   7       77.70       92.83     16.71 o 
  -3 -15   7      104.89      141.31     14.17 o 
  -2 -15   7       40.17       51.44     11.32 o 
  -1 -15   7      153.22      148.66     14.05 o 
   0 -15   7       20.10       26.94     12.15 o 
   1 -15   7      259.45      286.72     20.78 o 
   2 -15   7       19.91       16.25     12.74 o 
   3 -15   7      266.23      256.52     20.87 o 
  -5 -14   7       33.12       22.32     19.59 o 
  -4 -14   7      145.58      171.81     19.33 o 
  -3 -14   7      156.18      168.61     14.55 o 
  -2 -14   7      223.56      224.06     14.31 o 
  -1 -14   7       25.93       22.14      9.10 o 
   0 -14   7       46.22       32.12     15.70 o 
   1 -14   7        0.77       -1.71     11.07 o 
   2 -14   7      209.35      215.47     19.46 o 
   3 -14   7       20.81       24.52     11.99 o 
   4 -14   7       31.46       19.18     13.91 o 
  -6 -13   7       87.32       63.52     21.31 o 
  -5 -13   7       60.76       61.74     20.36 o 
  -4 -13   7       92.99      104.52     22.56 o 
  -3 -13   7      218.14      216.29     13.82 o 
  -2 -13   7       25.84       25.04      8.74 o 
  -1 -13   7       55.35       73.36     10.89 o 
   0 -13   7       33.29       16.43      9.26 o 
   1 -13   7      164.80      177.85     17.03 o 
   2 -13   7       14.78       12.38     10.83 o 
   3 -13   7        3.45       -5.20     12.94 o 
   4 -13   7       93.26       75.54     15.18 o 
   5 -13   7       11.38       -0.50     13.13 o 
  -6 -12   7      107.60       99.30     24.04 o 
  -5 -12   7      190.83      197.68     23.33 o 
  -4 -12   7       62.64       69.84     18.59 o 
  -3 -12   7      140.98      175.30     14.06 o 
  -2 -12   7      351.98      338.48     15.50 o 
  -1 -12   7      108.73      117.61     11.00 o 
   0 -12   7      175.47      173.33     12.03 o 
   1 -12   7       73.02       96.41     13.86 o 
   2 -12   7       60.51       84.34     20.76 o 
   3 -12   7       35.91       37.78     11.44 o 
   4 -12   7      165.71      191.50     19.44 o 
   5 -12   7       66.74       51.03     13.23 o 
   6 -12   7       52.20       77.06     15.79 o 
  -7 -11   7       18.51        5.34     18.23 o 
  -6 -11   7      245.89      243.89     28.66 o 
  -5 -11   7       17.37       18.29     15.41 o 
  -4 -11   7      280.75      280.85     26.14 o 
  -3 -11   7       34.40       30.56      9.47 o 
  -2 -11   7      177.68      194.01     11.57 o 
  -1 -11   7     1018.46     1023.05     29.05 o 
   0 -11   7       41.75       30.13      7.30 o 
   1 -11   7      348.15      330.44     18.95 o 
   2 -11   7       33.81       16.17      9.64 o 
   3 -11   7      811.20      848.47     34.71 o 
   4 -11   7      124.84      128.70     15.53 o 
   5 -11   7      419.42      442.34     23.80 o 
   6 -11   7       48.34       48.64     18.59 o 
  -7 -10   7      154.27      156.09     25.22 o 
  -6 -10   7       19.93       15.92     16.24 o 
  -5 -10   7      839.19      811.70     46.42 o 
  -4 -10   7      102.13      102.11     18.56 o 
  -3 -10   7      597.67      616.66     24.32 o 
  -2 -10   7     1138.80     1161.21     51.49 o 
  -1 -10   7       83.81       71.14      8.46 o 
   0 -10   7      631.08      680.50     21.25 o 
   1 -10   7       80.39       89.39      8.86 o 
   2 -10   7     1072.80     1134.97     38.68 o 
   3 -10   7      409.74      378.75     19.74 o 
   4 -10   7     1091.64     1212.41     41.62 o 
   5 -10   7       35.07       31.09     13.09 o 
   6 -10   7      445.47      523.20     35.36 o 
  -8  -9   7       16.15       10.85     19.98 o 
  -7  -9   7       14.59        6.70     16.69 o 
  -6  -9   7      469.55      469.43     34.47 o 
  -5  -9   7      116.32      134.72     21.61 o 
  -4  -9   7      838.40      848.46     34.19 o 
  -3  -9   7      563.58      519.55     32.22 o 
  -2  -9   7      527.49      524.73     20.93 o 
  -1  -9   7     2094.70     2035.98     56.79 o 
   0  -9   7     2473.16     2419.54     54.27 o 
   1  -9   7     1295.54     1266.28     31.93 o 
   2  -9   7       19.91        6.85      7.22 o 
   3  -9   7      131.86      111.90     12.22 o 
   4  -9   7       82.68       74.53     17.64 o 
   5  -9   7      206.05      204.92     15.43 o 
   6  -9   7        9.75       17.49     14.79 o 
   7  -9   7       16.48       34.03     19.92 o 
  -8  -8   7      244.17      242.47     29.26 o 
  -7  -8   7      124.70      110.80     22.94 o 
  -6  -8   7      289.95      269.35     25.37 o 
  -5  -8   7      144.90      150.93     18.67 o 
  -4  -8   7      306.39      303.52     15.37 o 
  -3  -8   7      461.31      421.95     24.94 o 
  -2  -8   7     1299.74     1253.20     38.55 o 
  -1  -8   7      162.03      155.26     10.96 o 
   0  -8   7     1348.62     1404.57     34.05 o 
   1  -8   7      676.57      647.32     19.16 o 
   2  -8   7      584.08      571.68     23.12 o 
   3  -8   7      595.40      596.32     24.00 o 
   4  -8   7       63.43       46.88     20.35 o 
   5  -8   7      322.88      326.07     18.40 o 
   6  -8   7      455.21      427.34     29.49 o 
   7  -8   7       17.23       18.64     17.76 o 
   8  -8   7       29.42       26.77     21.93 o 
  -8  -7   7       15.40        2.64     17.43 o 
  -7  -7   7      287.12      281.92     27.51 o 
  -6  -7   7      249.45      232.27     23.15 o 
  -5  -7   7      975.70     1037.30     52.32 o 
  -4  -7   7      869.94      882.69     29.26 o 
  -3  -7   7      195.34      179.46     11.53 o 
  -2  -7   7      103.99       93.66      8.95 o 
  -1  -7   7      801.72      810.52     26.37 o 
   0  -7   7      187.84      190.43      9.28 o 
   1  -7   7     1717.68     1742.25     39.66 o 
   2  -7   7       40.71       23.53      7.32 o 
   4  -7   7      105.30       96.00     11.83 o 
   5  -7   7      362.81      373.22     18.77 o 
   6  -7   7      268.85      289.74     23.59 o 
   7  -7   7      211.17      224.74     27.06 o 
   8  -7   7       36.89       20.75     21.85 o 
  -9  -6   7       26.40       17.22     20.93 o 
  -8  -6   7      369.41      369.24     31.69 o 
  -7  -6   7       87.81       93.84     19.21 o 
  -6  -6   7      885.63      937.88     49.00 o 
  -5  -6   7       37.48       37.56     13.66 o 
  -4  -6   7      626.64      660.61     23.10 o 
  -3  -6   7      903.48      901.50     28.86 o 
  -2  -6   7      258.77      222.85     11.74 o 
  -1  -6   7      258.88      237.51     11.60 o 
   0  -6   7      123.69      135.29      9.00 o 
   1  -6   7      128.79      130.48      7.35 o 
   2  -6   7      449.69      422.69     24.99 o 
   3  -6   7       13.21        9.51      6.25 o 
   4  -6   7      316.79      305.05     15.75 o 
   5  -6   7      785.28      750.94     29.54 o 
   6  -6   7       32.55       40.73     14.73 o 
   7  -6   7       67.69       68.35     20.54 o 
   8  -6   7      148.25      159.50     27.45 o 
  -9  -5   7      119.30      143.55     26.77 o 
  -8  -5   7        5.65       14.35     15.24 o 
  -7  -5   7      260.29      235.38     24.72 o 
  -6  -5   7      672.99      655.34     38.92 o 
  -5  -5   7     1255.82     1193.10     57.36 o 
  -4  -5   7      812.59      882.38     28.37 o 
  -3  -5   7     1241.77     1258.60     37.02 o 
  -2  -5   7     2578.40     2497.70     92.27 o 
  -1  -5   7     2888.07     3015.25     76.92 o 
   0  -5   7     1395.53     1391.80     38.38 o 
   1  -5   7     1464.52     1503.46     40.91 o 
   2  -5   7      108.11      111.20      9.68 o 
   3  -5   7     2437.41     2467.69     73.79 o 
   4  -5   7       43.35       35.15      7.18 o 
   5  -5   7      206.77      201.98     18.50 o 
   6  -5   7      437.34      420.36     20.59 o 
   7  -5   7      109.33      120.64     23.06 o 
   8  -5   7       23.30       23.42     19.33 o 
  -9  -4   7       17.61        5.45     18.85 o 
  -8  -4   7       66.21       90.41     21.55 o 
  -7  -4   7      385.78      403.45     31.06 o 
  -6  -4   7      242.22      232.95     23.12 o 
  -5  -4   7      295.05      293.75     23.09 o 
  -4  -4   7     1016.61     1047.22     42.22 o 
  -3  -4   7      805.90      783.28     25.36 o 
  -2  -4   7     8331.86     8142.41    274.12 o 
  -1  -4   7     3060.37     3175.19     78.02 o 
   0  -4   7     2726.04     2792.90     71.25 o 
   1  -4   7     2458.45     2616.56     55.05 o 
   2  -4   7     6989.36     7066.82    171.05 o 
   3  -4   7      505.90      469.32     18.01 o 
   4  -4   7      590.20      569.74     20.60 o 
   5  -4   7      215.10      205.12     18.17 o 
   6  -4   7      312.41      321.10     17.65 o 
   7  -4   7      375.54      401.85     31.48 o 
   8  -4   7       27.70       17.64     16.01 o 
   9  -4   7       12.81        3.29     21.05 o 
  -9  -3   7        2.12        2.90     19.03 o 
  -8  -3   7       68.90       26.03     17.67 o 
  -7  -3   7       55.26       48.70     15.53 o 
  -6  -3   7     1873.90     1972.34     83.65 o 
  -5  -3   7       60.29       37.32     11.23 o 
  -4  -3   7      413.90      408.35     15.68 o 
  -3  -3   7     1132.23     1074.90     30.10 o 
  -2  -3   7     1560.91     1555.84     41.55 o 
  -1  -3   7     3179.05     2971.73     74.87 o 
   0  -3   7     2817.43     2798.23     71.78 o 
   1  -3   7     3582.53     3541.31     89.57 o 
   2  -3   7     1769.99     1827.26     49.50 o 
   3  -3   7     3213.62     3226.45     81.52 o 
   4  -3   7      100.34      103.51      8.69 o 
   5  -3   7     1376.05     1371.30     57.27 o 
   6  -3   7      562.82      542.04     22.63 o 
   7  -3   7       80.98       87.32     19.74 o 
   8  -3   7      152.64      199.63     26.56 o 
   9  -3   7      199.31      221.54     31.86 o 
  -9  -2   7       27.78       25.52     17.73 o 
  -8  -2   7       99.04      123.55     22.05 o 
  -7  -2   7      405.95      448.21     31.83 o 
  -6  -2   7      583.52      564.14     34.38 o 
  -5  -2   7       55.76       39.51     12.33 o 
  -4  -2   7       25.32       19.58      5.05 o 
  -3  -2   7     2149.89     2207.16     69.69 o 
  -2  -2   7     6085.58     6349.80    147.35 o 
  -1  -2   7       95.63       83.60      6.48 o 
   0  -2   7     1554.13     1560.33     41.87 o 
   1  -2   7      555.81      547.92     16.98 o 
   2  -2   7     7131.03     7333.97    177.90 o 
   3  -2   7      814.64      760.59     23.44 o 
   4  -2   7     1393.90     1363.24     54.30 o 
   5  -2   7      484.32      462.67     19.07 o 
   6  -2   7      557.67      562.16     23.11 o 
   7  -2   7      428.24      455.47     32.99 o 
   8  -2   7       28.28       -2.61     16.21 o 
   9  -2   7       12.98       20.04     19.95 o 
  -9  -1   7       54.61       63.49     19.50 o 
  -8  -1   7       68.95       52.85     16.81 o 
  -7  -1   7      694.46      739.52     42.42 o 
  -6  -1   7      580.75      573.06     35.66 o 
  -5  -1   7     1163.91     1112.00     51.64 o 
  -4  -1   7     1746.43     1726.64    105.70 o 
  -3  -1   7     1209.50     1180.70     43.48 o 
  -2  -1   7     1934.01     2003.84     53.19 o 
  -1  -1   7     2385.44     2418.15     63.63 o 
   0  -1   7      926.24      963.34     27.19 o 
   1  -1   7     1529.40     1463.08     35.92 o 
   2  -1   7      267.37      276.74     11.10 o 
   3  -1   7      386.80      366.49     13.75 o 
   4  -1   7      229.59      234.59     12.44 o 
   5  -1   7      203.32      207.05     12.92 o 
   6  -1   7     1084.97     1144.49     36.55 o 
   7  -1   7      304.98      328.78     26.91 o 
   8  -1   7       11.43        3.79     16.07 o 
   9  -1   7      120.26      149.78     28.22 o 
  -9   0   7      131.90      108.46     23.80 o 
  -8   0   7      770.93      802.22     46.77 o 
  -7   0   7       10.22       12.54     13.75 o 
  -6   0   7     1669.51     1694.78     73.15 o 
  -5   0   7      280.30      279.22     21.82 o 
  -4   0   7        3.81        0.45      4.64 o 
  -3   0   7     1916.11     1948.94     51.21 o 
  -2   0   7      215.53      191.49      9.47 o 
  -1   0   7      124.06      107.81      7.09 o 
   0   0   7       50.63       50.36      5.17 o 
   1   0   7      692.58      681.41     20.16 o 
   2   0   7      551.43      556.06     16.91 o 
   3   0   7      578.47      569.89     28.01 o 
   4   0   7      324.76      315.46     14.39 o 
   5   0   7      610.66      589.78     24.48 o 
   6   0   7      377.02      371.98     17.87 o 
   7   0   7       22.16       11.56     14.32 o 
   8   0   7       26.37        0.24     15.92 o 
   9   0   7        0.24       -9.87     18.26 o 
  -9   1   7       50.57       35.15     19.27 o 
  -8   1   7       56.25       48.08     18.32 o 
  -7   1   7      689.06      714.18     41.11 o 
  -6   1   7      628.36      608.57     35.01 o 
  -5   1   7     1178.01     1169.71     52.58 o 
  -4   1   7     1690.45     1709.29     45.98 o 
  -3   1   7     1002.89     1027.97     31.23 o 
  -2   1   7     2004.83     2116.84     53.77 o 
  -1   1   7     2678.40     2642.65     64.41 o 
   0   1   7      972.69      991.85     31.94 o 
   1   1   7     1239.34     1233.78     35.91 o 
   2   1   7      229.06      250.03     17.10 o 
   3   1   7      508.25      440.88     34.89 o 
   4   1   7      207.70      225.26     12.15 o 
   5   1   7      253.19      253.09     16.60 o 
   6   1   7     1071.22     1141.44     36.21 o 
   7   1   7      364.28      337.79     27.27 o 
   8   1   7       10.25       29.26     15.98 o 
   9   1   7      116.86      110.92     24.72 o 
  -9   2   7       38.33        0.53     17.96 o 
  -8   2   7      115.15      129.56     22.88 o 
  -7   2   7      386.47      423.46     31.24 o 
  -6   2   7      556.15      594.55     34.77 o 
  -5   2   7       86.00       92.39     15.15 o 
  -4   2   7       11.17       16.15      8.74 o 
  -3   2   7     1929.92     2047.77     55.52 o 
  -2   2   7     5764.08     5817.34    147.05 o 
  -1   2   7       57.33       51.87      6.12 o 
   0   2   7     1621.03     1646.13     42.92 o 
   1   2   7      602.76      576.51     18.41 o 
   2   2   7     7194.11     7497.57    176.07 o 
   3   2   7      902.82      767.84     51.65 o 
   4   2   7     1290.22     1306.23     38.18 o 
   5   2   7      392.14      373.86     17.29 o 
   6   2   7      586.83      578.11     22.81 o 
   7   2   7      439.32      447.41     31.57 o 
   8   2   7       28.25       23.92     16.98 o 
   9   2   7       14.55       24.66     20.51 o 
  -9   3   7        1.57       -4.59     18.73 o 
  -8   3   7       59.00       44.73     16.81 o 
  -7   3   7       55.19       40.22     15.09 o 
  -6   3   7     1921.77     1947.68     82.73 o 
  -5   3   7       61.90       63.14     13.72 o 
  -4   3   7      477.66      498.09     27.83 o 
  -3   3   7     1021.47      964.86     29.92 o 
  -2   3   7     1531.53     1470.01     60.74 o 
  -1   3   7     3119.94     2999.73     75.75 o 
   0   3   7     2899.69     2937.21     58.42 o 
   1   3   7     3766.06     3742.70     73.66 o 
   2   3   7     1790.55     1894.36     48.79 o 
   3   3   7     3115.39     3213.13     80.85 o 
   4   3   7      104.52      116.49     13.37 o 
   5   3   7     1403.20     1384.33     40.90 o 
   6   3   7      518.47      530.75     21.94 o 
   7   3   7       78.96       67.17     17.84 o 
   8   3   7      159.86      167.30     25.76 o 
   9   3   7      191.26      173.64     28.63 o 
  -9   4   7       11.88        1.99     18.53 o 
  -8   4   7       72.94       54.24     17.37 o 
  -7   4   7      390.78      402.12     31.00 o 
  -6   4   7      276.29      293.72     24.99 o 
  -5   4   7      351.08      331.04     23.62 o 
  -4   4   7      977.34     1013.83     47.96 o 
  -3   4   7      944.33      891.35     39.96 o 
  -2   4   7     8504.10     7774.35    605.68 o 
  -1   4   7     2974.23     3010.71     89.93 o 
   0   4   7     2767.21     2866.57     72.85 o 
   1   4   7     2469.18     2694.55     65.93 o 
   2   4   7     6795.41     7043.03    229.51 o 
   3   4   7      483.65      481.57     17.74 o 
   4   4   7      641.15      575.28     48.20 o 
   5   4   7      270.66      246.50     13.70 o 
   6   4   7      327.27      310.29     16.75 o 
   7   4   7      358.66      397.55     30.15 o 
   8   4   7       28.08        4.18     17.13 o 
   9   4   7       13.23       25.67     21.55 o 
  -9   5   7      132.32       97.73     24.16 o 
  -8   5   7        2.68       10.17     16.72 o 
  -7   5   7      292.09      276.91     26.03 o 
  -6   5   7      620.39      661.83     38.68 o 
  -5   5   7     1315.93     1330.16     58.75 o 
  -4   5   7      979.15      972.03     44.73 o 
  -3   5   7     1353.91     1358.73     56.38 o 
  -2   5   7     2411.38     2374.25     93.01 o 
  -1   5   7     3005.37     3048.45     78.13 o 
   0   5   7     1395.87     1392.81     39.87 o 
   1   5   7     1517.73     1574.17     60.68 o 
   2   5   7      131.30      127.40      8.76 o 
   3   5   7     2266.63     2320.88     62.12 o 
   4   5   7       70.94       44.13      9.19 o 
   5   5   7      262.84      229.35     13.80 o 
   6   5   7      498.35      498.81     21.34 o 
   7   5   7       96.37       77.22     20.48 o 
   8   5   7       15.10        9.40     17.99 o 
  -9   6   7       22.85       11.06     20.27 o 
  -8   6   7      392.42      419.93     33.05 o 
  -7   6   7       86.29       51.72     17.10 o 
  -6   6   7      845.74      849.14     46.45 o 
  -5   6   7       38.16       45.86     13.78 o 
  -4   6   7      621.21      652.20     36.22 o 
  -3   6   7      960.94      948.20     43.99 o 
  -2   6   7      241.97      198.03     17.87 o 
  -1   6   7      213.19      188.70     17.58 o 
   0   6   7      157.25      141.48     14.70 o 
   1   6   7      132.50      130.36     13.66 o 
   2   6   7      422.47      391.80     24.28 o 
   3   6   7        4.07        3.29      7.74 o 
   4   6   7      310.71      312.87     21.99 o 
   5   6   7      822.45      818.52     39.16 o 
  -8   7   7       12.08        2.22     18.05 o 
  -7   7   7      262.18      240.66     26.05 o 
  -6   7   7      267.27      243.86     23.62 o 
  -5   7   7      971.18     1049.99     52.29 o 
  -4   7   7      850.64      879.52     45.32 o 
  -3   7   7      178.03      170.29     18.20 o 
  -2   7   7       83.24       74.90     13.40 o 
  -1   7   7      773.81      795.16     39.96 o 
  -8   8   7      283.48      266.59     29.88 o 
  -7   8   7      141.76      130.19     23.86 o 
  -6   8   7      254.89      260.10     25.97 o 
  -5   8   7      181.84      175.24     21.10 o 
  -4   8   7      355.39      321.40     24.66 o 
  -3   8   7      382.38      381.13     27.51 o 
  -2   8   7     1313.28     1363.15     59.46 o 
  -1   8   7      128.83      116.16     17.40 o 
  -8   9   7       13.34       -8.45     18.94 o 
  -7   9   7       17.58       17.78     18.17 o 
  -6   9   7      458.47      449.66     34.12 o 
  -5   9   7       95.63       96.66     18.50 o 
  -4   9   7      790.49      802.30     44.85 o 
  -3   9   7      624.49      583.46     34.74 o 
  -2   9   7      425.27      434.16     29.88 o 
  -7  10   7      145.99      131.37     25.64 o 
  -6  10   7       21.96       21.88     17.25 o 
  -5  10   7      801.13      788.34     46.36 o 
  -4  10   7       76.73       60.71     16.95 o 
  -3  10   7      563.67      574.45     36.43 o 
  -2  10   7     1323.19     1291.62     58.78 o 
  -7  11   7       24.43       12.48     20.48 o 
  -6  11   7      244.43      296.77     30.32 o 
  -5  11   7       23.16       18.91     17.84 o 
  -4  11   7      315.57      278.93     27.24 o 
  -3  11   7       54.87       52.79     16.63 o 
  -6  12   7      114.56      122.77     25.91 o 
  -5  12   7      181.30      213.03     26.41 o 
  -4  12   7       54.69       55.46     17.64 o 
  -6  13   7       85.84       94.44     24.78 o 
  -5  13   7       54.09       54.01     19.27 o 
  -1 -16   8        4.71       10.63     14.59 o 
   0 -16   8        6.73       15.75     14.06 o 
  -3 -15   8       50.82       60.55     12.25 o 
  -2 -15   8       47.72       62.44     12.42 o 
  -1 -15   8       34.99       23.39     13.70 o 
   0 -15   8       51.82       45.82     14.17 o 
   1 -15   8       20.62       32.02     13.51 o 
   2 -15   8       23.95       10.55     16.02 o 
   3 -15   8       34.15       47.38     15.27 o 
  -4 -14   8       45.22       23.95     18.01 o 
  -3 -14   8       74.42       72.20     12.20 o 
  -2 -14   8        6.76       11.33      9.60 o 
  -1 -14   8      378.55      431.99     24.47 o 
   0 -14   8       81.48       73.55     14.45 o 
   1 -14   8      397.52      425.02     24.42 o 
   2 -14   8       25.34       13.13     16.73 o 
   3 -14   8      107.71      103.88     16.51 o 
   4 -14   8      114.06      122.10     25.00 o 
  -5 -13   8       31.60       39.13     19.42 o 
  -4 -13   8      268.84      284.08     28.46 o 
  -3 -13   8      151.03      162.40     15.61 o 
  -2 -13   8      631.77      624.62     22.95 o 
  -1 -13   8       16.64       15.99      8.96 o 
   0 -13   8      718.79      756.60     31.40 o 
   1 -13   8        1.21       20.79     12.34 o 
   2 -13   8      198.03      185.70     17.29 o 
   3 -13   8      132.89      111.42     15.39 o 
   4 -13   8       56.02       78.90     34.65 o 
   5 -13   8      170.23      208.14     20.91 o 
  -6 -12   8        0.90      -15.74     17.99 o 
  -5 -12   8       63.68       74.25     20.84 o 
  -4 -12   8       50.02       64.23     16.87 o 
  -3 -12   8      390.19      390.24     20.79 o 
  -2 -12   8      252.70      226.19     13.37 o 
  -1 -12   8      850.67      859.29     26.63 o 
   0 -12   8       28.63       30.61     10.33 o 
   1 -12   8      985.87      954.44     47.47 o 
   2 -12   8      304.36      277.27     21.39 o 
   3 -12   8       83.99       68.36     13.12 o 
   4 -12   8      118.76      124.61     15.75 o 
   5 -12   8      150.35      169.47     19.13 o 
   6 -12   8       79.34       84.92     22.38 o 
  -7 -11   8       39.42       47.25     21.13 o 
  -6 -11   8      144.01      153.66     24.93 o 
  -5 -11   8      129.07      147.47     23.89 o 
  -4 -11   8       24.50       19.47     15.50 o 
  -3 -11   8      191.49      190.79     14.58 o 
  -2 -11   8       33.04       21.47      9.36 o 
  -1 -11   8      155.24      133.29     12.12 o 
   0 -11   8      277.03      302.12     15.58 o 
   1 -11   8      449.91      455.85     22.91 o 
   2 -11   8       34.54       20.83     10.00 o 
   3 -11   8      296.33      274.92     18.46 o 
   4 -11   8      135.67      137.88     16.07 o 
   5 -11   8      353.72      329.20     26.77 o 
   6 -11   8      106.56      167.36     25.31 o 
  -7 -10   8       97.48       92.24     24.31 o 
  -6 -10   8       64.32       31.81     18.17 o 
  -5 -10   8       80.51       96.42     19.30 o 
  -4 -10   8      597.50      584.80     37.59 o 
  -3 -10   8      229.74      224.12     15.89 o 
  -2 -10   8      254.84      237.05     15.05 o 
  -1 -10   8       12.61       13.27      6.30 o 
   0 -10   8        3.24        7.82      6.50 o 
   1 -10   8       59.18       53.85     10.37 o 
   2 -10   8      112.64       75.94     12.40 o 
   3 -10   8       42.98       23.44     10.45 o 
   4 -10   8      174.70      158.26     29.70 o 
   5 -10   8      139.89      172.24     34.58 o 
   6 -10   8       29.91       39.33     17.67 o 
  -7  -9   8       15.00       19.42     18.88 o 
  -6  -9   8      474.99      478.86     35.81 o 
  -5  -9   8      194.71      208.23     23.48 o 
  -4  -9   8       36.79       31.92     14.23 o 
  -3  -9   8      176.11      179.80     19.30 o 
  -2  -9   8      457.30      475.35     20.24 o 
  -1  -9   8      276.60      294.36     15.59 o 
   0  -9   8     1050.54     1068.98     28.62 o 
   1  -9   8       36.06       26.96      9.11 o 
   2  -9   8      532.83      557.25     23.89 o 
   3  -9   8      853.10      857.23     31.64 o 
   4  -9   8      245.26      261.06     26.51 o 
   5  -9   8       86.11       97.88     18.88 o 
   6  -9   8      245.85      274.15     25.85 o 
  -8  -8   8        0.44       10.02     17.40 o 
  -7  -8   8      161.11      189.32     26.32 o 
  -6  -8   8       65.49       61.80     17.73 o 
  -5  -8   8      354.84      367.58     28.69 o 
  -4  -8   8      514.45      513.92     32.52 o 
  -3  -8   8      284.14      223.47     33.17 o 
  -2  -8   8      138.39      129.23     10.81 o 
  -1  -8   8     2339.70     2208.33     60.61 o 
   0  -8   8      119.01      107.93      8.67 o 
   1  -8   8     1289.81     1219.87     38.76 o 
   2  -8   8       65.44       66.05     10.14 o 
   3  -8   8      125.06      102.08     12.26 o 
   4  -8   8      357.05      370.42     19.29 o 
   5  -8   8      216.62      221.45     21.91 o 
   6  -8   8      114.49      142.72     22.11 o 
   7  -8   8       54.14       63.73     20.30 o 
  -8  -7   8       26.91       46.45     19.83 o 
  -7  -7   8       50.25       34.92     17.99 o 
  -6  -7   8      370.19      383.50     31.12 o 
  -5  -7   8      424.47      428.97     30.62 o 
  -4  -7   8        3.48       14.44     11.53 o 
  -3  -7   8      521.36      515.61     20.42 o 
  -2  -7   8     1715.41     1697.44     47.40 o 
  -1  -7   8      512.05      529.51     19.92 o 
   0  -7   8     2479.24     2486.92    100.41 o 
   1  -7   8      426.95      427.26     19.03 o 
   2  -7   8      525.12      539.25     22.00 o 
   3  -7   8     1349.76     1368.83     42.06 o 
   4  -7   8      157.21      157.61     14.18 o 
   5  -7   8      670.55      657.42     36.55 o 
   6  -7   8       94.87       77.13     17.07 o 
   7  -7   8      208.90      233.93     28.34 o 
   8  -7   8       12.37       -9.63     19.74 o 
  -8  -6   8        7.38       24.31     18.53 o 
  -7  -6   8      341.30      324.60     29.29 o 
  -6  -6   8       82.33       76.30     16.84 o 
  -5  -6   8      894.91      906.67     47.46 o 
  -4  -6   8     1380.95     1310.51     61.18 o 
  -3  -6   8     2347.74     2326.67     62.35 o 
  -2  -6   8      399.65      376.89     15.88 o 
  -1  -6   8     4641.09     4758.38    117.31 o 
   0  -6   8       31.80       36.55      6.20 o 
   1  -6   8     5548.09     5572.52    112.40 o 
   2  -6   8     1251.76     1206.85     50.14 o 
   3  -6   8      481.84      509.37     31.98 o 
   4  -6   8      127.14      145.90     12.13 o 
   5  -6   8      867.03      827.44     43.48 o 
   6  -6   8      284.10      308.63     24.90 o 
   7  -6   8       79.27       82.82     20.25 o 
   8  -6   8       26.76       29.82     20.30 o 
  -9  -5   8        4.20        2.90     20.25 o 
  -8  -5   8       15.53        6.67     16.45 o 
  -7  -5   8      107.55      101.76     19.47 o 
  -6  -5   8     1365.81     1297.40     62.40 o 
  -5  -5   8      212.28      179.00     20.13 o 
  -4  -5   8      519.42      506.78     30.17 o 
  -3  -5   8      612.81      582.67     21.25 o 
  -2  -5   8     1901.07     1918.45     75.47 o 
  -1  -5   8     1745.14     1748.83     48.08 o 
   0  -5   8     4265.14     4270.26    107.64 o 
   1  -5   8     1026.68     1049.74     29.97 o 
   2  -5   8      672.77      645.33     22.97 o 
   3  -5   8      407.90      415.98     17.81 o 
   4  -5   8      629.06      630.09     22.98 o 
   5  -5   8      729.40      688.45     36.78 o 
   6  -5   8      680.83      698.56     27.88 o 
   7  -5   8       38.21       17.07     17.73 o 
   8  -5   8       11.81       20.66     19.33 o 
  -9  -4   8      119.68      141.83     27.18 o 
  -8  -4   8      143.26      109.05     23.68 o 
  -7  -4   8      364.49      362.93     30.83 o 
  -6  -4   8      209.07      196.55     21.93 o 
  -5  -4   8     1481.71     1508.81     66.34 o 
  -4  -4   8      613.73      613.07     34.35 o 
  -3  -4   8      226.29      209.82     11.19 o 
  -2  -4   8     1218.21     1178.69     48.58 o 
  -1  -4   8     1099.26     1106.69     33.05 o 
   0  -4   8      616.41      639.30     20.47 o 
   1  -4   8     2204.59     2123.63     45.05 o 
   2  -4   8     1258.32     1252.52     36.53 o 
   3  -4   8       69.08       58.60     10.76 o 
   4  -4   8      308.05      324.66     22.29 o 
   5  -4   8     1135.74     1111.20     48.40 o 
   6  -4   8      200.81      200.30     15.18 o 
   7  -4   8       82.46       92.72     20.81 o 
   8  -4   8       23.25       17.87     18.61 o 
  -9  -3   8       16.19       29.49     18.53 o 
  -8  -3   8       47.11       41.38     16.72 o 
  -7  -3   8      335.03      334.89     28.69 o 
  -6  -3   8     1438.35     1503.03     68.56 o 
  -5  -3   8      700.63      763.89     40.02 o 
  -4  -3   8       44.89       30.53     10.82 o 
  -3  -3   8      283.59      269.31     12.24 o 
  -2  -3   8     2059.86     2033.22     77.10 o 
  -1  -3   8     3557.42     3608.67     89.19 o 
   0  -3   8       34.77       34.12      8.12 o 
   1  -3   8     2276.54     2289.42     59.49 o 
   2  -3   8        2.03        6.33      7.26 o 
   3  -3   8       25.36       16.88     11.96 o 
   4  -3   8       56.09       49.95     11.26 o 
   5  -3   8      322.88      319.53     23.21 o 
   6  -3   8      810.93      812.31     29.84 o 
   7  -3   8      109.67       98.23     19.89 o 
   8  -3   8       17.84       20.04     17.10 o 
   9  -3   8        7.88       17.67     21.22 o 
  -9  -2   8      164.81      148.41     27.36 o 
  -8  -2   8      172.71      202.12     26.41 o 
  -7  -2   8      136.68      158.73     23.98 o 
  -6  -2   8      501.76      482.71     31.33 o 
  -5  -2   8     1176.70     1156.58     52.70 o 
  -4  -2   8      718.07      698.49     22.89 o 
  -3  -2   8      690.12      721.59     23.18 o 
  -2  -2   8     1227.51     1191.75     68.50 o 
  -1  -2   8     1346.33     1236.95     33.25 o 
   0  -2   8      988.91     1127.66     44.48 o 
   1  -2   8      247.22      201.81      8.92 o 
   2  -2   8     3827.27     3942.97     99.34 o 
   3  -2   8      487.40      480.09     17.61 o 
   4  -2   8      489.77      465.67     25.85 o 
   5  -2   8     1438.61     1462.00     44.44 o 
   6  -2   8      526.25      523.14     22.24 o 
   7  -2   8      184.37      171.24     24.60 o 
   8  -2   8       65.32       64.17     20.84 o 
   9  -2   8      166.90      152.59     26.77 o 
  -9  -1   8       15.71        3.26     16.07 o 
  -8  -1   8      152.32      144.00     24.69 o 
  -7  -1   8      162.83      169.99     21.19 o 
  -6  -1   8      711.82      741.51     39.87 o 
  -5  -1   8      395.77      350.75     25.08 o 
  -4  -1   8       93.99      114.89     15.77 o 
  -3  -1   8        8.32        8.14      4.78 o 
  -2  -1   8     7327.87     7221.75    174.11 o 
  -1  -1   8     1844.66     1945.76     51.50 o 
   0  -1   8     3233.33     3313.18     89.87 o 
   1  -1   8     1619.25     1604.13     42.65 o 
   2  -1   8     1331.82     1297.95     35.10 o 
   3  -1   8     2322.85     2302.72     85.37 o 
   4  -1   8     1518.28     1531.54     63.31 o 
   5  -1   8      301.93      318.06     16.37 o 
   6  -1   8      189.55      184.18     13.66 o 
   7  -1   8      151.00      166.23     23.71 o 
   8  -1   8       19.11        0.77     17.61 o 
   9  -1   8      113.65      103.51     28.28 o 
  -9   0   8        0.97        2.52     18.59 o 
  -8   0   8       33.89       14.29     16.48 o 
  -7   0   8      161.94      172.72     21.67 o 
  -6   0   8      908.93      973.57     49.68 o 
  -5   0   8      105.95      103.92     16.42 o 
  -4   0   8     2886.07     2975.81    170.05 o 
  -3   0   8     3676.58     3704.38     92.55 o 
  -2   0   8        0.39        3.86      4.37 o 
  -1   0   8     3521.11     3361.49     84.02 o 
   0   0   8      487.21      528.23     17.53 o 
   1   0   8     1302.18     1174.59     32.42 o 
   2   0   8     4068.75     4132.21    101.26 o 
   3   0   8       18.12        3.68      7.44 o 
   4   0   8      440.12      431.09     17.88 o 
   5   0   8     1324.98     1319.66     39.89 o 
   6   0   8      363.04      380.67     18.89 o 
   7   0   8       95.00       90.20     19.56 o 
   8   0   8       44.06       33.55     17.37 o 
   9   0   8       18.06       13.01     20.25 o 
  -9   1   8       17.52       11.12     16.63 o 
  -8   1   8      117.67      117.59     22.94 o 
  -7   1   8      153.53      174.35     20.45 o 
  -6   1   8      631.24      636.93     38.65 o 
  -5   1   8      376.19      363.94     25.05 o 
  -4   1   8       89.56       67.71     17.56 o 
  -3   1   8       28.02       16.49      5.43 o 
  -2   1   8     7197.83     7245.93    251.77 o 
  -1   1   8     1944.13     1994.29     51.87 o 
   0   1   8     3263.97     3210.52     81.41 o 
   1   1   8     1693.77     1651.58     43.55 o 
   2   1   8     1222.87     1184.80     50.66 o 
   3   1   8     2293.39     2263.03     85.10 o 
   4   1   8     1663.62     1631.83     45.30 o 
   5   1   8      366.18      348.28     16.75 o 
   6   1   8      192.63      176.70     13.42 o 
   7   1   8      127.24      161.34     22.17 o 
   8   1   8       10.90        3.20     16.54 o 
   9   1   8      108.97      116.94     25.82 o 
  -9   2   8      143.84      138.37     24.57 o 
  -8   2   8      182.36      193.50     26.56 o 
  -7   2   8      121.75      141.66     22.17 o 
  -6   2   8      442.71      458.94     30.89 o 
  -5   2   8     1025.71     1049.54     51.31 o 
  -4   2   8      696.26      711.80     23.42 o 
  -3   2   8      737.26      707.02     23.83 o 
  -2   2   8     1391.09     1354.20     52.44 o 
  -1   2   8     1170.30     1109.81     33.33 o 
   0   2   8     1043.59     1154.99     40.34 o 
   1   2   8      246.99      218.95     10.63 o 
   2   2   8     3846.49     4069.20     98.61 o 
   3   2   8      543.27      530.86     18.82 o 
   4   2   8      464.33      413.75     17.47 o 
   5   2   8     1522.99     1531.15     44.27 o 
   6   2   8      510.77      480.08     21.44 o 
   7   2   8      176.69      183.39     22.14 o 
   8   2   8       61.93       39.22     18.17 o 
   9   2   8      190.82      197.29     30.86 o 
  -9   3   8       18.57        1.66     19.71 o 
  -8   3   8       62.51       69.48     19.71 o 
  -7   3   8      302.37      318.85     28.01 o 
  -6   3   8     1459.35     1506.94     68.23 o 
  -5   3   8      693.28      712.99     39.04 o 
  -4   3   8       66.78       58.60     12.18 o 
  -3   3   8      232.32      240.20     12.54 o 
  -2   3   8     2026.86     1995.84     78.40 o 
  -1   3   8     3479.47     3540.74     90.04 o 
   0   3   8       45.15       45.17      6.42 o 
   1   3   8     2337.99     2381.49     49.09 o 
   2   3   8        7.41       -0.39      7.17 o 
   3   3   8       28.28       18.26      5.84 o 
   4   3   8       82.72       88.86     13.58 o 
   5   3   8      357.93      356.12     16.85 o 
   6   3   8      769.89      806.81     29.03 o 
   7   3   8      104.02       91.65     19.65 o 
   8   3   8        4.96       -1.33     17.16 o 
   9   3   8        6.58        9.63     21.67 o 
  -9   4   8      127.10      142.13     27.18 o 
  -8   4   8      134.11      131.76     23.68 o 
  -7   4   8      349.27      373.30     29.91 o 
  -6   4   8      163.99      142.75     18.73 o 
  -5   4   8     1548.13     1488.47     66.57 o 
  -4   4   8      733.10      701.52     35.98 o 
  -3   4   8      179.35      171.00     17.25 o 
  -2   4   8     1119.98     1121.05     39.63 o 
  -1   4   8     1251.44     1202.80     40.65 o 
   0   4   8      577.98      604.84     21.59 o 
   1   4   8     2111.36     2078.27     60.42 o 
   2   4   8     1208.26     1248.19     35.09 o 
   3   4   8       48.15       44.88     17.83 o 
   4   4   8      319.13      311.18     15.25 o 
   5   4   8     1068.54     1036.10     47.97 o 
   6   4   8      208.83      197.49     14.50 o 
   7   4   8       59.46       42.00     17.37 o 
   8   4   8       20.95        8.09     19.09 o 
  -9   5   8        6.55        2.90     20.60 o 
  -8   5   8       17.94       25.20     17.25 o 
  -7   5   8       81.01       72.38     17.34 o 
  -6   5   8     1356.49     1356.18     62.96 o 
  -5   5   8      235.74      210.84     20.30 o 
  -4   5   8      486.79      514.57     30.71 o 
  -3   5   8      716.26      636.88     33.29 o 
  -2   5   8     1923.60     1951.23     77.33 o 
  -1   5   8     1710.90     1798.61     49.59 o 
   0   5   8     4340.60     4437.71    128.82 o 
   1   5   8      940.30      949.06     44.25 o 
   2   5   8      632.88      644.74     21.16 o 
   3   5   8      431.21      446.62     17.38 o 
   4   5   8      561.34      583.43     22.14 o 
   5   5   8      722.66      719.90     36.93 o 
   6   5   8      679.03      711.98     38.90 o 
   7   5   8       24.52       -4.06     15.29 o 
   8   5   8        4.26        8.51     20.01 o 
  -8   6   8        2.94       17.64     18.35 o 
  -7   6   8      321.65      305.19     27.54 o 
  -6   6   8       52.13       46.95     15.09 o 
  -5   6   8      921.97      905.99     47.40 o 
  -4   6   8     1461.26     1473.89     63.76 o 
  -3   6   8     2307.13     2297.45     92.04 o 
  -2   6   8      364.36      328.07     23.09 o 
  -1   6   8     4659.38     4623.50    171.18 o 
   0   6   8       50.81       42.12      7.27 o 
   1   6   8     5693.12     5535.80    192.76 o 
   2   6   8     1274.83     1289.82     53.41 o 
   3   6   8      403.38      416.46     26.62 o 
   4   6   8      162.64      153.23     11.32 o 
   5   6   8      892.81      937.29     43.77 o 
   6   6   8      273.23      262.97     16.42 o 
  -8   7   8       19.93       -6.76     18.32 o 
  -7   7   8       49.06       32.43     17.70 o 
  -6   7   8      409.20      426.84     32.37 o 
  -5   7   8      451.71      435.14     31.12 o 
  -4   7   8       16.37       12.03     12.24 o 
  -3   7   8      538.29      525.96     31.95 o 
  -2   7   8     1597.59     1596.46     70.13 o 
  -1   7   8      525.30      511.37     30.71 o 
  -8   8   8        1.15        8.21     20.25 o 
  -7   8   8      183.41      218.66     28.81 o 
  -6   8   8       39.76       39.93     18.02 o 
  -5   8   8      392.61      410.47     29.88 o 
  -4   8   8      501.81      488.64     32.34 o 
  -3   8   8      316.99      254.77     22.53 o 
  -2   8   8      106.59      144.65     19.15 o 
  -1   8   8     2270.78     2257.76     90.47 o 
  -7   9   8        8.42       15.32     19.27 o 
  -6   9   8      498.83      489.38     35.15 o 
  -5   9   8      218.06      227.91     23.06 o 
  -4   9   8       38.32       32.52     13.72 o 
  -3   9   8      234.74      196.82     20.96 o 
  -2   9   8      422.04      440.09     30.83 o 
  -1   9   8      315.91      308.69     25.08 o 
  -7  10   8       92.54      113.20     25.14 o 
  -6  10   8       58.88       65.54     21.19 o 
  -5  10   8       96.23      103.69     21.43 o 
  -4  10   8      651.78      623.30     39.93 o 
  -3  10   8      200.12      217.42     22.29 o 
  -2  10   8      295.40      266.12     23.68 o 
  -7  11   8       43.21       39.39     22.59 o 
  -6  11   8      166.05      190.74     28.46 o 
  -5  11   8      142.28      118.57     22.41 o 
  -4  11   8       24.05       14.38     15.62 o 
  -3  11   8      185.84      167.71     21.13 o 
  -6  12   8        0.51      -17.49     17.49 o 
  -5  12   8       62.10       35.87     19.98 o 
  -4  12   8       61.98       57.65     19.42 o 
  -3  12   8      368.76      387.98     32.13 o 
  -5  13   8       36.03       24.66     17.58 o 
  -4  13   8      238.21      220.74     27.51 o 
  -2 -15   9       74.97       73.45     16.13 o 
  -1 -15   9      113.97      123.17     18.34 o 
   0 -15   9      147.33      172.47     26.10 o 
   1 -15   9       72.66       58.57     15.76 o 
   2 -15   9      145.43      133.39     34.62 o 
  -4 -14   9      110.49      122.64     18.08 o 
  -3 -14   9       73.24       63.68     11.99 o 
  -2 -14   9       87.33      111.01     12.92 o 
  -1 -14   9       28.91       31.99     13.21 o 
   0 -14   9      110.54      105.71     16.26 o 
   1 -14   9       69.68       57.72     14.02 o 
   2 -14   9       12.15       17.23     13.62 o 
   3 -14   9       25.45       23.43     13.66 o 
  -5 -13   9        6.39       11.74     20.22 o 
  -4 -13   9      100.67       97.08     23.36 o 
  -3 -13   9        9.88        4.40      8.90 o 
  -2 -13   9       80.47       80.55     11.54 o 
  -1 -13   9       25.78       21.92     11.36 o 
   0 -13   9       16.72       12.76     11.84 o 
   1 -13   9       31.33       36.50     12.50 o 
   2 -13   9       13.73       16.24     12.19 o 
   3 -13   9       26.30       26.39     12.90 o 
   4 -13   9       12.17       -0.16     14.04 o 
  -6 -12   9      100.49      114.48     26.20 o 
  -5 -12   9      181.53      191.84     24.19 o 
  -4 -12   9      161.38      187.66     25.91 o 
  -3 -12   9      170.24      182.88     16.16 o 
  -2 -12   9      145.42      163.21     13.18 o 
  -1 -12   9      292.46      306.28     19.32 o 
   0 -12   9      114.63      118.06     15.66 o 
   1 -12   9       64.98       50.09     12.76 o 
   2 -12   9       75.54       67.39     13.36 o 
   3 -12   9       27.33       14.19     11.66 o 
   4 -12   9       53.54       28.72     13.03 o 
   5 -12   9       23.70        8.39     17.58 o 
  -6 -11   9       88.01      100.13     23.62 o 
  -5 -11   9      139.57      147.67     24.37 o 
  -4 -11   9      103.90       99.21     21.49 o 
  -3 -11   9      394.16      409.49     20.96 o 
  -2 -11   9      516.50      473.06     22.12 o 
  -1 -11   9      136.50      135.39     11.23 o 
   0 -11   9     1265.45     1186.21     40.66 o 
   1 -11   9      666.45      698.83     29.44 o 
   2 -11   9      363.88      360.06     21.10 o 
   3 -11   9       27.42       13.12     10.86 o 
   4 -11   9      176.87      194.36     18.89 o 
   5 -11   9       51.55       58.57     20.07 o 
   6 -11   9      152.79      183.30     27.06 o 
  -7 -10   9        8.08        0.68     19.21 o 
  -6 -10   9       17.06        4.42     14.82 o 
  -5 -10   9       23.05       10.05     14.35 o 
  -4 -10   9      514.51      465.58     33.26 o 
  -3 -10   9       29.14       19.81      9.45 o 
  -2 -10   9       87.12      115.46     28.74 o 
  -1 -10   9     1640.24     1672.48     41.43 o 
   0 -10   9      266.77      316.37     18.11 o 
   1 -10   9     2125.94     2258.32     97.61 o 
   2 -10   9      225.64      247.60     33.64 o 
   3 -10   9      701.28      695.85     29.32 o 
   4 -10   9        6.08       -2.91     10.09 o 
   5 -10   9      845.30      917.70     49.56 o 
   6 -10   9        1.79        0.41     16.18 o 
  -7  -9   9       14.38       21.67     19.68 o 
  -6  -9   9      225.31      229.10     25.67 o 
  -5  -9   9      470.87      493.77     35.07 o 
  -4  -9   9      119.25      149.60     21.40 o 
  -3  -9   9     1365.29     1372.60     61.95 o 
  -2  -9   9      273.67      251.48     15.22 o 
  -1  -9   9      268.92      290.93     15.96 o 
   0  -9   9      669.24      680.49     26.98 o 
   1  -9   9      729.22      708.53     27.95 o 
   2  -9   9      608.91      547.19     24.07 o 
   3  -9   9       15.95       -0.04      8.81 o 
   5  -9   9      219.25      221.12     23.77 o 
   6  -9   9      106.81      144.00     22.68 o 
  -8  -8   9        8.91       24.25     19.98 o 
  -7  -8   9       86.19       87.12     21.08 o 
  -6  -8   9       29.57       15.62     16.21 o 
  -5  -8   9      218.60      236.57     23.51 o 
  -4  -8   9      592.33      580.44     36.34 o 
  -3  -8   9      231.20      226.96     20.84 o 
  -2  -8   9       87.81       83.52     21.13 o 
  -1  -8   9      589.99      588.31     23.08 o 
   0  -8   9       36.13       30.64      8.83 o 
   1  -8   9      870.09      863.82     30.68 o 
   2  -8   9      370.13      341.11     18.27 o 
   4  -8   9      466.83      461.10     22.08 o 
   5  -8   9      816.75      819.05     43.99 o 
   6  -8   9      360.95      336.84     27.95 o 
   7  -8   9       32.00       15.35     20.51 o 
  -8  -7   9       50.97       49.47     19.06 o 
  -7  -7   9       11.68        6.91     15.92 o 
  -6  -7   9      321.52      348.55     29.58 o 
  -5  -7   9       11.12        7.53     13.34 o 
  -4  -7   9      174.09      204.02     20.54 o 
  -3  -7   9       45.65       44.70     16.54 o 
  -2  -7   9     1174.55     1137.38     35.34 o 
  -1  -7   9      213.12      221.51     13.08 o 
   0  -7   9     1072.08     1086.12     33.62 o 
   1  -7   9      424.00      432.00     26.77 o 
   2  -7   9      104.70       95.27     15.38 o 
   3  -7   9       24.63       17.58      8.24 o 
   4  -7   9      175.50      180.78     19.59 o 
   5  -7   9      494.65      490.74     32.01 o 
   6  -7   9      142.60      200.67     24.28 o 
   7  -7   9       91.22       94.73     24.51 o 
  -8  -6   9       20.06       16.87     18.23 o 
  -7  -6   9      126.70      152.74     22.82 o 
  -6  -6   9      139.23      145.30     22.47 o 
  -5  -6   9      720.43      760.07     42.51 o 
  -4  -6   9       54.65       43.19     12.63 o 
  -3  -6   9      194.55      194.88     12.11 o 
  -2  -6   9       59.99       52.55     12.63 o 
  -1  -6   9     1878.75     1841.23     50.97 o 
   0  -6   9      134.55      142.78     10.06 o 
   1  -6   9      117.94       99.31     25.28 o 
   2  -6   9      212.19      202.89     13.14 o 
   3  -6   9      369.33      343.26     32.32 o 
   4  -6   9      225.79      213.77     19.27 o 
   5  -6   9       13.49       17.43     12.27 o 
   6  -6   9      281.11      321.40     25.82 o 
   7  -6   9       16.19       -5.72     17.40 o 
   8  -6   9      127.57      131.76     28.22 o 
  -8  -5   9      135.11      187.04     28.63 o 
  -7  -5   9      245.73      236.03     25.20 o 
  -6  -5   9      180.96      189.97     22.14 o 
  -5  -5   9      718.82      694.97     39.54 o 
  -4  -5   9      439.44      438.31     27.98 o 
  -3  -5   9     1494.56     1409.50     41.18 o 
  -2  -5   9     1554.13     1540.14     43.54 o 
  -1  -5   9      989.19      967.83     30.11 o 
   0  -5   9       92.41       99.72      8.74 o 
   1  -5   9      816.97      796.79     26.63 o 
   2  -5   9      573.21      549.93     22.16 o 
   3  -5   9      188.18      189.58     12.54 o 
   4  -5   9      730.18      679.77     36.93 o 
   5  -5   9      530.09      539.41     32.37 o 
   6  -5   9      133.60      162.26     20.87 o 
   7  -5   9      105.65      127.96     23.33 o 
   8  -5   9        2.43       -5.10     19.62 o 
  -9  -4   9       92.28      111.16     26.71 o 
  -8  -4   9        3.92        4.68     17.52 o 
  -7  -4   9       30.61       37.94     17.64 o 
  -6  -4   9      871.68      878.39     47.90 o 
  -5  -4   9      194.42      191.13     20.63 o 
  -4  -4   9     2081.51     2075.58     82.97 o 
  -3  -4   9      182.16      171.29     10.87 o 
  -2  -4   9     2481.18     2286.09     86.61 o 
  -1  -4   9     1226.41     1193.10     34.01 o 
   0  -4   9     3963.19     3913.52     98.33 o 
   1  -4   9     1449.71     1428.98     59.73 o 
   2  -4   9      161.38      155.20     10.59 o 
   3  -4   9     1722.36     1704.32     47.62 o 
   4  -4   9       51.99       41.88     12.24 o 
   5  -4   9     1352.69     1406.78     61.62 o 
   6  -4   9      177.43      181.88     14.72 o 
   7  -4   9        9.86        0.30     17.04 o 
   8  -4   9        1.91       -6.67     18.50 o 
  -9  -3   9        7.52        2.19     19.92 o 
  -8  -3   9       73.09       70.81     21.91 o 
  -7  -3   9      181.34      185.76     21.58 o 
  -6  -3   9      236.79      227.79     23.48 o 
  -5  -3   9      540.07      578.87     34.86 o 
  -4  -3   9      112.70      102.86     16.15 o 
  -3  -3   9     2014.87     2066.98     54.91 o 
  -2  -3   9     2196.59     2219.90     84.72 o 
  -1  -3   9     2270.15     2171.36     56.23 o 
   0  -3   9     2467.66     2491.26     64.51 o 
   1  -3   9     2688.79     2670.93     69.29 o 
   2  -3   9     4130.55     4123.30    124.72 o 
   3  -3   9       60.72       50.27     10.79 o 
   4  -3   9     3051.84     3106.98    115.69 o 
   5  -3   9       82.58       66.52     14.67 o 
   6  -3   9      471.49      472.98     22.32 o 
   7  -3   9        6.38       22.71     16.42 o 
   8  -3   9       63.56       34.35     18.88 o 
  -9  -2   9       11.21        2.70     17.81 o 
  -8  -2   9       49.60       65.92     20.81 o 
  -7  -2   9      130.38      136.32     22.73 o 
  -6  -2   9      126.10      138.57     20.54 o 
  -5  -2   9     1048.43     1030.51     50.12 o 
  -4  -2   9      866.48      834.79     41.26 o 
  -3  -2   9      514.42      492.55     18.13 o 
  -2  -2   9     1330.49     1322.16     52.55 o 
  -1  -2   9     2317.83     2333.48     61.08 o 
   0  -2   9     4065.32     4083.81    100.22 o 
   1  -2   9     2636.82     2676.72     67.91 o 
   2  -2   9      559.74      516.36     25.34 o 
   3  -2   9      700.43      730.57     35.36 o 
   4  -2   9       78.94       74.96     14.02 o 
   5  -2   9     1216.33     1223.59     39.40 o 
   6  -2   9      513.81      545.34     23.45 o 
   7  -2   9        2.51       -6.70     13.90 o 
   8  -2   9       94.36       68.06     23.18 o 
  -9  -1   9       50.00       53.30     21.99 o 
  -8  -1   9       23.80       20.22     17.01 o 
  -7  -1   9      174.09      151.97     22.53 o 
  -6  -1   9     1779.17     1903.36     81.75 o 
  -5  -1   9      694.98      691.62     38.92 o 
  -4  -1   9      299.82      338.39     24.69 o 
  -3  -1   9     1127.34     1164.33     34.11 o 
  -2  -1   9      784.85      792.85     37.38 o 
  -1  -1   9     3447.38     3403.93     84.10 o 
   0  -1   9      114.92      119.91      8.37 o 
   1  -1   9     1960.30     1887.23     50.16 o 
   2  -1   9      122.79      110.89     13.93 o 
   3  -1   9       71.90       77.93     12.83 o 
   4  -1   9      159.75      174.83     17.01 o 
   5  -1   9      622.96      649.63     25.08 o 
   6  -1   9      570.74      605.95     25.22 o 
   7  -1   9      150.13      180.58     24.75 o 
   8  -1   9       26.49       18.67     18.73 o 
  -9   0   9       35.29       48.29     21.13 o 
  -8   0   9       38.37       23.92     17.34 o 
  -7   0   9      160.70      174.83     22.38 o 
  -6   0   9      346.16      341.26     27.83 o 
  -5   0   9     2802.54     2849.04    111.66 o 
  -4   0   9        0.09        7.17      9.40 o 
  -3   0   9       36.61       22.33      9.71 o 
  -2   0   9     1426.35     1435.80     58.22 o 
  -1   0   9     3089.67     3097.64     78.59 o 
   0   0   9      447.75      469.06     16.70 o 
   1   0   9      287.83      257.76     11.53 o 
   2   0   9     1089.34     1011.57     43.81 o 
   3   0   9        1.53       -5.48      8.03 o 
   4   0   9       17.77        8.87      7.93 o 
   5   0   9      109.94      112.01     12.04 o 
   6   0   9      286.54      298.41     31.18 o 
   7   0   9       10.23       -2.93     14.88 o 
   8   0   9       17.60        7.26     17.76 o 
  -9   1   9       38.89       64.68     22.14 o 
  -8   1   9       32.00       22.17     17.40 o 
  -7   1   9      139.96      174.50     23.83 o 
  -6   1   9     1796.33     1818.68     80.24 o 
  -5   1   9      726.88      696.75     38.03 o 
  -4   1   9      403.79      442.57     22.91 o 
  -3   1   9     1131.56     1143.92     34.09 o 
  -2   1   9      872.23      869.12     38.42 o 
  -1   1   9     3263.46     3262.66     84.15 o 
   1   1   9     2082.48     1946.30     50.97 o 
   2   1   9      174.95      148.71     13.99 o 
   3   1   9       79.47       77.33     19.34 o 
   4   1   9      172.15      161.42     11.50 o 
   5   1   9      642.03      651.66     24.82 o 
   6   1   9      625.45      638.12     25.22 o 
   7   1   9      151.97      154.82     22.47 o 
   8   1   9       21.37      -14.67     17.52 o 
  -9   2   9       19.09       13.90     17.76 o 
  -8   2   9       40.44       24.19     16.84 o 
  -7   2   9      128.99      133.21     20.84 o 
  -6   2   9      145.13      141.39     21.37 o 
  -5   2   9     1031.51     1023.10     49.71 o 
  -4   2   9      799.35      836.46     27.31 o 
  -3   2   9      433.76      454.90     21.00 o 
  -2   2   9     1129.84     1181.00     52.35 o 
  -1   2   9     2440.65     2355.07     61.59 o 
   0   2   9     4027.11     3996.12    100.81 o 
   1   2   9     2636.44     2671.68     69.21 o 
   2   2   9      638.48      616.20     20.21 o 
   3   2   9      692.25      691.22     23.77 o 
   4   2   9       76.00       66.07     13.04 o 
   5   2   9     1281.13     1288.68     39.22 o 
   6   2   9      554.08      535.30     23.04 o 
   7   2   9       11.84        1.48     15.89 o 
   8   2   9       90.61       89.19     22.88 o 
  -9   3   9       10.20       35.42     21.08 o 
  -8   3   9       79.26       69.01     20.63 o 
  -7   3   9      149.49      181.76     24.72 o 
  -6   3   9      217.03      212.74     21.96 o 
  -5   3   9      505.59      556.40     34.09 o 
  -4   3   9      121.50      127.46     17.04 o 
  -3   3   9     1915.44     1971.67     55.11 o 
  -2   3   9     2177.67     2202.36     59.28 o 
  -1   3   9     2029.39     2063.56     56.71 o 
   0   3   9     2565.42     2510.47     65.70 o 
   1   3   9     2815.41     2789.19     56.98 o 
   2   3   9     4084.86     4095.32    101.35 o 
   3   3   9       55.31       41.42      7.30 o 
   4   3   9     3019.46     3145.76     81.31 o 
   5   3   9       98.43       85.20     15.06 o 
   6   3   9      457.64      525.59     22.83 o 
   7   3   9        8.73        6.76     14.97 o 
   8   3   9       55.31       58.13     20.54 o 
  -9   4   9       97.78       81.34     24.42 o 
  -8   4   9        8.65       12.98     16.95 o 
  -7   4   9       43.62       34.89     16.84 o 
  -6   4   9      816.18      833.69     46.60 o 
  -5   4   9      168.50      180.19     20.54 o 
  -4   4   9     2058.63     1987.01     83.11 o 
  -3   4   9      160.02      168.22     11.28 o 
  -2   4   9     2257.34     2247.30     61.08 o 
  -1   4   9     1121.08     1110.34     34.53 o 
   0   4   9     3982.30     3983.25    100.12 o 
   1   4   9     1589.33     1524.69     60.41 o 
   2   4   9      148.93      151.23      9.65 o 
   3   4   9     1631.75     1651.45     46.46 o 
   4   4   9       53.61       31.00     18.44 o 
   5   4   9     1389.71     1447.57     61.62 o 
   6   4   9      200.99      205.81     15.03 o 
   7   4   9        1.10       -5.57     14.94 o 
   8   4   9        2.02       -9.57     18.82 o 
  -8   5   9      158.13      127.10     23.51 o 
  -7   5   9      258.24      237.46     24.60 o 
  -6   5   9      197.35      196.08     21.67 o 
  -5   5   9      691.28      692.45     39.75 o 
  -4   5   9      340.04      340.52     25.52 o 
  -3   5   9     1362.26     1433.37     62.63 o 
  -2   5   9     1481.87     1513.06     44.39 o 
  -1   5   9     1030.16      987.61     31.42 o 
   0   5   9      136.61      121.65     12.03 o 
   1   5   9      752.29      722.81     37.17 o 
   2   5   9      552.38      568.20     31.09 o 
   3   5   9      168.90      162.41     16.54 o 
   4   5   9      797.49      778.71     32.00 o 
   5   5   9      546.65      543.96     22.73 o 
   6   5   9      146.78      149.37     14.98 o 
   7   5   9       77.69       87.26     20.93 o 
   8   5   9        0.40       -1.87     19.71 o 
  -8   6   9        9.47       14.05     18.85 o 
  -7   6   9      100.17      123.87     23.71 o 
  -6   6   9      139.92      150.55     22.73 o 
  -5   6   9      682.74      730.93     41.91 o 
  -4   6   9       72.70       57.92     13.87 o 
  -3   6   9      174.84      169.96     19.00 o 
  -2   6   9       32.88       28.60     10.32 o 
  -1   6   9     1872.74     1850.60     75.91 o 
   0   6   9      174.30      161.37     11.85 o 
   1   6   9      143.71      139.37     15.35 o 
   2   6   9      188.44      202.36     18.97 o 
   3   6   9      359.70      333.11     24.10 o 
   4   6   9      224.53      220.56     20.33 o 
   5   6   9       17.64       13.64     12.48 o 
   6   6   9      274.64      307.00     25.67 o 
  -8   7   9       57.08       43.45     21.37 o 
  -7   7   9       24.70       23.27     18.41 o 
  -6   7   9      272.86      300.42     28.63 o 
  -5   7   9       17.26        2.73     13.28 o 
  -4   7   9      120.60      151.59     21.55 o 
  -3   7   9       68.69       54.63     14.32 o 
  -2   7   9     1168.96     1124.74     53.27 o 
  -1   7   9      207.95      217.33     20.01 o 
   0   7   9     1053.07     1114.69     51.40 o 
   2   7   9      105.23       96.07     14.88 o 
   3   7   9       15.56        8.54     10.85 o 
   4   7   9      167.69      160.33     18.88 o 
  -8   8   9       10.40        8.42     18.82 o 
  -7   8   9       98.48       73.45     20.99 o 
  -6   8   9       49.09       41.74     17.01 o 
  -5   8   9      293.62      283.88     26.38 o 
  -4   8   9      638.81      641.83     37.76 o 
  -3   8   9      311.96      267.84     22.71 o 
  -2   8   9       65.36       62.51     15.95 o 
  -1   8   9      738.45      694.17     36.61 o 
  -7   9   9        6.25       -0.68     18.59 o 
  -6   9   9      201.67      189.32     23.65 o 
  -5   9   9      479.79      491.84     34.62 o 
  -4   9   9      146.01      160.80     22.97 o 
  -3   9   9     1443.47     1310.03     63.31 o 
  -2   9   9      316.09      296.44     24.34 o 
  -1   9   9      315.76      327.75     26.11 o 
  -7  10   9        6.32      -12.00     17.37 o 
  -6  10   9       14.91       32.01     18.53 o 
  -5  10   9       21.70       16.48     17.01 o 
  -4  10   9      570.00      564.34     37.70 o 
  -3  10   9       18.78       19.47     14.85 o 
  -2  10   9      109.67      107.24     18.41 o 
  -6  11   9      106.09      102.38     23.54 o 
  -5  11   9      146.24      138.16     24.34 o 
  -4  11   9       93.81      104.69     22.68 o 
  -3  11   9      402.29      414.42     32.69 o 
  -6  12   9       99.91      100.25     24.37 o 
  -5  12   9      184.01      145.87     25.28 o 
  -4  12   9      153.60      136.68     25.22 o 
  -3  12   9      136.00      180.63     25.22 o 
  -5  13   9        6.17       -7.29     19.15 o 
  -4  13   9       76.77      123.69     25.40 o 
  -1 -15  10       11.88       12.64     14.57 o 
   0 -15  10       11.62       -3.23     13.79 o 
  -3 -14  10      151.58      165.38     15.43 o 
  -2 -14  10      136.17      163.00     33.97 o 
  -1 -14  10        5.69        7.42     12.53 o 
   0 -14  10      263.40      297.05     21.53 o 
   1 -14  10       17.74        8.95     21.64 o 
   2 -14  10      259.45      293.02     22.07 o 
   3 -14  10       25.41       26.79     15.34 o 
  -4 -13  10      404.76      437.03     36.43 o 
  -3 -13  10       79.03       88.15     12.65 o 
  -2 -13  10      231.92      208.96     17.42 o 
  -1 -13  10      109.08      104.74     35.39 o 
   0 -13  10       26.71       18.37     12.00 o 
   1 -13  10      414.71      439.26     25.15 o 
   2 -13  10       14.89        2.88     12.35 o 
   3 -13  10       49.37       29.46     20.05 o 
   4 -13  10      113.90      139.29     39.36 o 
  -5 -12  10       39.71       65.74     21.10 o 
  -4 -12  10      236.50      251.00     27.71 o 
  -3 -12  10      297.75      317.97     19.74 o 
  -2 -12  10      200.97      193.52     13.44 o 
  -1 -12  10      109.67       78.11     14.12 o 
   0 -12  10      800.44      792.47     33.06 o 
   1 -12  10        0.91      -10.04     10.04 o 
   2 -12  10      323.86      338.80     27.34 o 
   3 -12  10       20.56       23.74     19.70 o 
   4 -12  10      106.71      120.09     32.59 o 
   5 -12  10      128.21      162.20     27.18 o 
  -6 -11  10       10.70        0.92     18.91 o 
  -5 -11  10      106.58      129.27     25.05 o 
  -4 -11  10       84.98      112.55     21.93 o 
  -3 -11  10      196.09      208.54     16.47 o 
  -2 -11  10      187.89      171.52     14.86 o 
  -1 -11  10      153.22      175.37     15.90 o 
   0 -11  10        2.31       -2.42      9.96 o 
   1 -11  10      429.65      415.50     22.31 o 
   2 -11  10       51.25       34.80     12.35 o 
   3 -11  10      120.60      131.61     24.74 o 
   4 -11  10       63.22       59.55     18.61 o 
   5 -11  10       83.82      118.54     24.34 o 
  -6 -10  10      306.80      302.61     29.76 o 
  -5 -10  10      133.25      136.47     21.91 o 
  -4 -10  10      161.62      172.48     21.96 o 
  -3 -10  10      207.73      214.94     15.97 o 
  -2 -10  10       57.93       70.67     17.89 o 
  -1 -10  10      316.82      315.06     18.61 o 
   0 -10  10      132.77      140.41     15.25 o 
   1 -10  10      202.99      214.17     16.87 o 
   2 -10  10       64.16       31.97     16.24 o 
   3 -10  10        9.48       -1.55     11.80 o 
   4 -10  10       68.25       63.91     18.91 o 
   5 -10  10       36.68       42.33     18.70 o 
   6 -10  10       94.31      111.51     23.18 o 
  -7  -9  10      112.76      125.18     25.97 o 
  -6  -9  10       34.10       41.17     18.56 o 
  -5  -9  10      437.06      477.97     34.71 o 
  -4  -9  10      293.71      306.31     26.59 o 
  -3  -9  10      184.95      175.86     27.51 o 
  -2  -9  10      511.80      499.28     21.85 o 
  -1  -9  10      412.80      397.47     18.95 o 
   0  -9  10      148.42      129.89     13.43 o 
   1  -9  10      748.82      808.06     31.08 o 
   2  -9  10      101.78       85.86     12.65 o 
   3  -9  10      119.37      141.27     20.22 o 
   4  -9  10       43.04       38.12     15.15 o 
   5  -9  10      220.08      241.49     25.31 o 
   6  -9  10        7.25       16.45     17.13 o 
  -7  -8  10       47.88       53.62     20.07 o 
  -6  -8  10      271.92      311.92     29.79 o 
  -5  -8  10      313.18      306.40     26.88 o 
  -4  -8  10      139.61      157.81     21.64 o 
  -3  -8  10      853.30      889.36     44.94 o 
  -2  -8  10      369.01      349.96     17.06 o 
  -1  -8  10      431.75      419.71     18.58 o 
   0  -8  10      568.08      562.14     29.43 o 
   1  -8  10      296.05      294.94     22.62 o 
   2  -8  10      678.66      604.48     85.95 o 
   3  -8  10      302.66      282.18     17.46 o 
   4  -8  10      149.09      181.58     23.30 o 
   5  -8  10      291.82      303.41     27.06 o 
   6  -8  10      203.12      201.41     23.86 o 
   7  -8  10       26.89       36.78     21.19 o 
  -8  -7  10      121.11      101.23     24.60 o 
  -7  -7  10      144.21      116.34     24.10 o 
  -6  -7  10       34.03       30.86     16.78 o 
  -5  -7  10       38.95       43.04     16.33 o 
  -4  -7  10      611.36      635.42     37.23 o 
  -3  -7  10      177.12      150.81     18.59 o 
  -2  -7  10      104.91       96.01     10.83 o 
  -1  -7  10      214.24      232.46     13.38 o 
   0  -7  10        8.40       -0.83     10.14 o 
   1  -7  10     2384.32     2468.71     81.71 o 
   2  -7  10      350.90      340.41     17.66 o 
   3  -7  10      427.51      435.78     20.45 o 
   4  -7  10     1037.00     1031.22     51.07 o 
   5  -7  10      566.46      584.14     35.66 o 
   6  -7  10      614.60      662.25     40.16 o 
   7  -7  10       37.98       41.26     21.96 o 
  -8  -6  10       60.82       38.15     22.17 o 
  -7  -6  10       59.39       37.23     19.33 o 
  -6  -6  10      308.44      281.12     25.67 o 
  -5  -6  10      218.45      213.77     22.73 o 
  -4  -6  10     1269.39     1240.02     59.43 o 
  -3  -6  10      551.26      546.76     22.00 o 
  -2  -6  10      742.66      753.03     25.65 o 
  -1  -6  10      210.52      217.28     14.55 o 
   0  -6  10     3533.24     3647.61    131.99 o 
   1  -6  10      154.51      123.34     17.34 o 
   2  -6  10     1754.05     1702.83     61.49 o 
   3  -6  10       59.04       53.44     12.89 o 
   4  -6  10      528.31      545.49     32.25 o 
   5  -6  10      860.54      877.53     46.18 o 
   6  -6  10       53.44       62.25     17.28 o 
   7  -6  10       56.35       94.44     23.65 o 
  -8  -5  10      182.73      199.19     25.28 o 
  -7  -5  10       70.07       88.69     21.37 o 
  -6  -5  10      219.67      241.73     24.16 o 
  -5  -5  10     1111.93     1109.92     53.92 o 
  -4  -5  10     1588.85     1608.70     69.95 o 
  -3  -5  10      460.30      447.21     18.40 o 
  -2  -5  10      535.73      555.10     21.20 o 
  -1  -5  10      365.55      350.33     15.17 o 
   0  -5  10      449.43      427.34     17.37 o 
   1  -5  10     2987.79     2968.81     79.35 o 
   2  -5  10      276.14      276.49     14.68 o 
   3  -5  10      572.41      538.70     31.06 o 
   4  -5  10       70.10       78.02     16.10 o 
   5  -5  10      299.60      281.95     23.95 o 
   6  -5  10      128.18      163.29     21.46 o 
   7  -5  10       28.03       11.09     17.70 o 
   8  -5  10       33.07       11.53     19.09 o 
  -8  -4  10       15.55       16.10     16.93 o 
  -7  -4  10       32.79       51.31     18.61 o 
  -6  -4  10     1156.11     1240.67     61.06 o 
  -5  -4  10      510.66      526.55     34.24 o 
  -4  -4  10      795.18      795.31     40.93 o 
  -3  -4  10       73.89       62.59     12.43 o 
  -2  -4  10       46.08       54.64     17.37 o 
  -1  -4  10     1781.45     1735.96     48.21 o 
   0  -4  10     1190.14     1184.84     34.63 o 
   1  -4  10      329.81      321.64     22.29 o 
   2  -4  10      691.60      711.99     25.23 o 
   3  -4  10      376.91      385.25     24.72 o 
   4  -4  10      482.22      452.24     28.93 o 
   5  -4  10      146.28      147.05     19.09 o 
   6  -4  10      394.98      428.57     21.91 o 
   7  -4  10       27.53       16.98     18.91 o 
   8  -4  10       19.09       25.22     21.34 o 
  -8  -3  10       10.49        2.99     17.40 o 
  -7  -3  10       69.70       76.12     19.15 o 
  -6  -3  10      424.97      431.25     31.18 o 
  -5  -3  10      934.98      910.97     47.28 o 
  -4  -3  10        9.38        0.65     10.34 o 
  -3  -3  10      165.00      163.18     22.54 o 
  -2  -3  10      654.54      620.42     43.01 o 
  -1  -3  10      844.78      856.38     33.41 o 
   0  -3  10      274.00      265.53     12.61 o 
   1  -3  10      898.34      867.78     39.87 o 
   2  -3  10      158.37      154.61     12.78 o 
   3  -3  10      492.95      475.39     29.32 o 
   4  -3  10      127.72      113.11     16.95 o 
   5  -3  10      629.20      630.74     36.25 o 
   6  -3  10       74.52       80.41     12.97 o 
   7  -3  10      139.39      145.12     25.28 o 
   8  -3  10      127.37      132.91     27.92 o 
  -8  -2  10        8.97       12.36     17.01 o 
  -7  -2  10        1.44      -12.36     13.28 o 
  -6  -2  10      634.21      689.07     40.79 o 
  -5  -2  10      522.26      540.13     34.00 o 
  -4  -2  10       53.53       42.45     13.01 o 
  -3  -2  10      430.13      412.67     16.70 o 
  -2  -2  10     2110.98     2159.44     84.30 o 
  -1  -2  10     1488.85     1464.97     41.75 o 
   0  -2  10     2275.74     2344.42     61.11 o 
   1  -2  10      283.54      267.04     20.30 o 
   2  -2  10     1619.04     1613.09     64.62 o 
   3  -2  10      684.49      695.59     34.53 o 
   4  -2  10      623.40      612.93     34.00 o 
   5  -2  10      261.26      289.98     17.67 o 
   6  -2  10      777.06      780.45     30.27 o 
   7  -2  10       32.23       30.20     18.38 o 
   8  -2  10       96.79       87.77     23.74 o 
  -9  -1  10       21.43       15.27     18.53 o 
  -8  -1  10        3.91      -15.41     15.41 o 
  -7  -1  10       99.78       73.07     19.44 o 
  -6  -1  10       83.80       61.33     16.48 o 
  -5  -1  10      151.12      146.67     17.99 o 
  -4  -1  10      886.31      894.87     44.97 o 
  -3  -1  10     1208.18     1244.95     36.59 o 
  -2  -1  10      107.61       80.99     25.88 o 
  -1  -1  10     3671.80     3686.17     93.59 o 
   0  -1  10      706.65      681.79     22.25 o 
   1  -1  10     4771.78     4598.24    160.39 o 
   2  -1  10      367.40      338.74     22.26 o 
   3  -1  10      511.57      540.18     31.33 o 
   4  -1  10      432.43      416.76     27.27 o 
   5  -1  10      376.18      388.06     19.07 o 
   6  -1  10      251.22      263.37     16.96 o 
   7  -1  10       42.52        5.87     15.56 o 
   8  -1  10      134.25      137.03     26.05 o 
  -9   0  10       13.26        1.69     20.22 o 
  -8   0  10        6.67        5.51     15.38 o 
  -7   0  10      150.04      146.55     22.44 o 
  -6   0  10      250.53      266.00     25.22 o 
  -5   0  10      912.13      857.67     44.91 o 
  -4   0  10        4.13       -3.17      8.63 o 
  -3   0  10     1273.97     1322.89     38.79 o 
  -2   0  10      542.70      319.50     19.89 o 
  -1   0  10      315.19      300.54     13.93 o 
   0   0  10     6115.74     6135.11    149.59 o 
   1   0  10      256.23      258.84     14.47 o 
   2   0  10     1236.51     1230.50     52.70 o 
   3   0  10     1092.36     1097.41     49.15 o 
   4   0  10     1646.32     1671.65     48.70 o 
   5   0  10      845.69      878.75     31.03 o 
   6   0  10       70.24       75.90     15.72 o 
   7   0  10       19.38       38.74     17.81 o 
   8   0  10       25.85        3.59     18.67 o 
  -9   1  10       22.84        8.12     20.07 o 
  -8   1  10        2.06       18.97     17.64 o 
  -7   1  10      132.97      116.76     22.11 o 
  -6   1  10      134.97      107.24     18.35 o 
  -5   1  10      145.55      157.10     20.81 o 
  -4   1  10      924.97      951.96     45.94 o 
  -3   1  10     1235.65     1214.46     36.51 o 
  -2   1  10       96.46       66.75     11.09 o 
  -1   1  10     3689.79     3744.12     94.05 o 
   0   1  10      690.19      662.23     22.70 o 
   1   1  10     4674.66     4563.72    113.51 o 
   2   1  10      345.31      333.70     22.29 o 
   3   1  10      667.63      610.86     22.10 o 
   4   1  10      429.33      443.73     27.39 o 
   5   1  10      352.28      357.08     18.34 o 
   6   1  10      220.61      234.31     16.11 o 
   7   1  10       25.80        9.04     15.86 o 
   8   1  10      142.04      128.14     25.82 o 
  -8   2  10       17.80       31.33     19.30 o 
  -7   2  10        1.42        0.50     15.00 o 
  -6   2  10      621.63      625.67     38.98 o 
  -5   2  10      602.95      591.85     34.77 o 
  -4   2  10       82.29       57.36     13.31 o 
  -3   2  10      326.36      320.52     16.00 o 
  -2   2  10     2127.40     2195.92     59.18 o 
  -1   2  10     1559.42     1515.09     42.52 o 
   0   2  10     2335.16     2316.40     61.85 o 
   1   2  10      285.36      285.22     13.39 o 
   2   2  10     1533.62     1557.80     43.80 o 
   3   2  10      612.23      565.92     21.65 o 
   4   2  10      690.69      656.92     24.33 o 
   5   2  10      270.97      281.54     17.70 o 
   6   2  10      769.94      769.87     29.39 o 
   7   2  10       45.08       35.96     17.78 o 
   8   2  10      107.59       88.63     23.54 o 
  -8   3  10       10.08        9.57     17.67 o 
  -7   3  10       65.96       63.49     19.56 o 
  -6   3  10      440.60      474.56     32.81 o 
  -5   3  10      915.76      939.66     48.05 o 
  -4   3  10       27.35       16.18     11.47 o 
  -3   3  10      213.84      199.75     12.42 o 
  -2   3  10      667.60      666.05     23.32 o 
  -1   3  10      875.32      888.25     43.85 o 
   0   3  10      248.87      260.05     13.32 o 
   1   3  10      890.79      856.22     27.76 o 
   2   3  10      141.01      123.84      9.34 o 
   3   3  10      522.35      505.92     19.64 o 
   4   3  10      152.10      138.95     11.50 o 
   5   3  10      674.53      674.02     36.84 o 
   6   3  10       90.66       85.47     12.47 o 
   7   3  10      154.25      180.16     25.08 o 
   8   3  10      138.77      106.59     24.37 o 
  -8   4  10       21.72       20.87     17.19 o 
  -7   4  10       26.21        8.03     15.65 o 
  -6   4  10     1136.59     1205.46     60.53 o 
  -5   4  10      496.74      500.32     33.08 o 
  -4   4  10      705.03      704.90     40.02 o 
  -3   4  10      121.33      103.49     10.62 o 
  -2   4  10       51.47       32.04      7.50 o 
  -1   4  10     1760.18     1746.72     49.36 o 
   0   4  10     1191.51     1185.46     36.23 o 
   1   4  10      303.51      286.73     14.88 o 
   2   4  10      731.41      735.11     36.81 o 
   3   4  10      334.69      340.88     24.99 o 
   4   4  10      412.03      439.64     19.46 o 
   5   4  10      159.06      135.09     15.87 o 
   6   4  10      416.44      421.36     21.27 o 
   7   4  10       18.15        4.86     16.51 o 
   8   4  10       23.24       28.31     21.52 o 
  -8   5  10      177.28      200.14     29.34 o 
  -7   5  10       52.16       72.92     20.63 o 
  -6   5  10      225.06      221.72     24.72 o 
  -5   5  10     1055.23     1071.24     54.51 o 
  -4   5  10     1710.86     1621.98     70.90 o 
  -3   5  10      391.14      386.55     28.10 o 
  -2   5  10      553.68      575.07     22.48 o 
  -1   5  10      271.08      283.43     14.91 o 
   0   5  10      489.57      509.22     20.18 o 
   1   5  10     3202.55     3100.28    112.49 o 
   2   5  10      227.92      211.82     19.42 o 
   3   5  10      494.74      488.49     29.97 o 
   4   5  10       57.15       79.02     15.71 o 
   5   5  10      298.35      302.64     24.66 o 
   6   5  10      135.13      163.24     21.99 o 
  -8   6  10       70.20       32.64     21.05 o 
  -7   6  10       48.72       68.26     20.33 o 
  -6   6  10      293.30      268.28     26.41 o 
  -5   6  10      231.23      230.46     23.27 o 
  -4   6  10     1255.24     1338.13     61.65 o 
  -3   6  10      627.14      628.61     35.18 o 
  -2   6  10      595.76      625.40     36.87 o 
  -1   6  10      192.30      198.97     13.66 o 
   0   6  10     3626.53     3629.23     94.95 o 
   1   6  10      145.81      139.08     17.81 o 
   2   6  10     1842.00     1772.70     71.52 o 
   3   6  10       27.65       25.34     12.30 o 
   4   6  10      517.13      513.18     32.07 o 
   5   6  10      891.99      908.09     45.47 o 
   6   6  10       61.76       68.83     17.43 o 
  -8   7  10      132.83      159.20     28.10 o 
  -7   7  10      122.26      120.61     25.11 o 
  -6   7  10       29.17       39.78     17.43 o 
  -5   7  10       49.87       50.48     16.27 o 
  -4   7  10      676.16      610.88     37.59 o 
  -3   7  10      122.66      106.29     18.50 o 
  -2   7  10      159.68      140.47     16.93 o 
  -1   7  10      132.99      156.18     18.85 o 
   0   7  10        8.65       36.64     12.27 o 
   1   7  10     2433.00     2402.53     95.12 o 
   2   7  10      319.83      328.72     25.20 o 
   3   7  10      369.63      384.21     27.86 o 
   4   7  10     1029.94     1060.72     50.92 o 
   5   7  10      513.99      547.71     35.10 o 
  -7   8  10       42.36       80.95     22.91 o 
  -6   8  10      306.01      309.16     30.38 o 
  -5   8  10      311.53      317.10     28.99 o 
  -4   8  10      178.12      181.35     23.62 o 
  -3   8  10      838.57      840.51     45.80 o 
  -2   8  10      287.77      281.83     24.69 o 
  -1   8  10      453.86      416.14     28.40 o 
  -7   9  10      118.51       99.09     26.14 o 
  -6   9  10       43.72       26.11     18.67 o 
  -5   9  10      489.31      465.79     35.45 o 
  -4   9  10      293.62      278.27     27.12 o 
  -3   9  10      199.66      191.19     21.73 o 
  -2   9  10      548.74      516.15     34.41 o 
  -1   9  10      416.76      436.32     30.86 o 
  -6  10  10      334.98      367.02     32.34 o 
  -5  10  10      126.39      159.23     26.62 o 
  -4  10  10      135.91      171.71     24.57 o 
  -3  10  10      176.06      194.33     23.95 o 
  -2  10  10       64.27       79.41     18.23 o 
  -6  11  10        4.54        7.41     20.13 o 
  -5  11  10      107.38      108.07     25.08 o 
  -4  11  10       72.60       67.85     19.65 o 
  -3  11  10      179.58      176.99     22.68 o 
  -5  12  10       35.25       13.10     19.98 o 
  -4  12  10      221.00      237.61     30.77 o 
  -3  12  10      276.48      265.56     28.01 o 
  -4  13  10      399.87      464.01     38.86 o 
  -2 -14  11        9.84        3.22     13.76 o 
  -1 -14  11       90.88       77.63     16.02 o 
   0 -14  11       12.54       23.46     14.11 o 
   1 -14  11        0.42      -13.97     13.97 o 
  -3 -13  11      110.83       82.83     15.56 o 
  -2 -13  11       22.02       -2.41     12.22 o 
  -1 -13  11       59.30       32.04     16.82 o 
   0 -13  11       24.67       41.67     14.32 o 
   1 -13  11        3.20       -5.98     12.91 o 
   2 -13  11       30.58       35.23     14.82 o 
   3 -13  11        9.79       16.63     14.31 o 
  -5 -12  11       21.50        2.96     18.56 o 
  -4 -12  11       80.75       84.03     22.11 o 
  -3 -12  11       97.02      103.63     15.78 o 
  -2 -12  11      161.11      131.98     16.48 o 
  -1 -12  11       77.45       79.01     14.71 o 
   0 -12  11       28.66       13.79     12.32 o 
   1 -12  11      270.74      323.69     23.28 o 
   2 -12  11      203.15      209.54     18.02 o 
   3 -12  11        3.51        0.46     13.22 o 
   4 -12  11       24.43       22.47     19.89 o 
  -5 -11  11       40.06       58.60     21.96 o 
  -4 -11  11      389.40      394.02     32.46 o 
  -3 -11  11       60.44       74.86     16.05 o 
  -2 -11  11      275.35      258.06     25.08 o 
  -1 -11  11       14.09        3.08     10.54 o 
   0 -11  11      353.44      338.98     20.64 o 
   1 -11  11      335.84      317.54     27.34 o 
   2 -11  11      413.13      413.88     23.48 o 
   3 -11  11       58.90       43.91     12.99 o 
   4 -11  11       22.47       32.52     19.15 o 
   5 -11  11      136.23      228.00     30.26 o 
  -6 -10  11       23.76       13.43     19.18 o 
  -5 -10  11      164.08      177.67     27.06 o 
  -4 -10  11        2.90        9.84     15.47 o 
  -3 -10  11      977.55     1018.57     36.01 o 
  -2 -10  11       33.77       30.50     10.40 o 
  -1 -10  11      326.16      305.92     18.96 o 
   0 -10  11      447.51      471.38     23.64 o 
   1 -10  11      960.69     1069.77     38.83 o 
   2 -10  11      340.89      362.15     21.52 o 
   3 -10  11      146.91      136.02     44.08 o 
   4 -10  11      120.26      163.35     24.72 o 
   5 -10  11       27.38       25.05     18.59 o 
  -6  -9  11       25.12       23.33     19.92 o 
  -5  -9  11      151.65      162.67     24.87 o 
  -4  -9  11      785.14      785.68     44.61 o 
  -3  -9  11        8.67       -6.36      8.83 o 
  -2  -9  11      594.84      638.66     25.87 o 
  -1  -9  11      221.43      219.46     21.88 o 
   0  -9  11     1484.74     1502.49     47.84 o 
   1  -9  11     1299.36     1335.14     44.20 o 
   2  -9  11      912.90      954.03     35.27 o 
   3  -9  11       90.95       80.18     17.58 o 
   4  -9  11      131.11      111.51     21.49 o 
   5  -9  11      260.33      272.35     27.98 o 
   6  -9  11       28.67       19.50     18.76 o 
  -7  -8  11       59.42       69.86     20.90 o 
  -6  -8  11      301.85      303.14     29.82 o 
  -5  -8  11       26.61       16.27     16.54 o 
  -4  -8  11      192.41      191.90     21.73 o 
  -3  -8  11       36.43       45.20     14.49 o 
  -2  -8  11        8.31       10.36      8.69 o 
  -1  -8  11      187.09      181.05     19.33 o 
   0  -8  11     1273.08     1204.82     39.86 o 
   1  -8  11      131.06      128.87     13.81 o 
   2  -8  11      520.67      308.12     25.14 o 
   3  -8  11      250.65      225.60     23.12 o 
   4  -8  11      475.29      481.38     32.93 o 
   5  -8  11       43.25       57.12     18.08 o 
   6  -8  11      189.08      212.71     27.36 o 
  -7  -7  11       62.25       46.12     21.37 o 
  -6  -7  11      100.98       92.01     20.87 o 
  -5  -7  11      963.83      918.47     50.03 o 
  -4  -7  11      220.64      227.82     22.73 o 
  -3  -7  11      202.26       83.91     14.55 o 
  -2  -7  11      128.67      120.46     17.70 o 
  -1  -7  11       33.84       23.06     12.09 o 
   0  -7  11      182.47      174.20     19.62 o 
   1  -7  11      408.41      412.90     27.54 o 
   2  -7  11      184.97      171.47     14.12 o 
   3  -7  11       33.82       33.52     14.32 o 
   4  -7  11       31.62       15.32     13.81 o 
   5  -7  11       58.11       59.25     17.64 o 
   6  -7  11      124.26      139.85     22.65 o 
   7  -7  11       17.19       37.94     23.48 o 
  -7  -6  11      295.38      290.69     30.53 o 
  -6  -6  11      765.04      785.97     46.60 o 
  -5  -6  11      129.99      139.82     21.34 o 
  -4  -6  11       69.46       92.48     17.46 o 
  -3  -6  11      104.97       75.02     10.44 o 
  -2  -6  11      421.60      433.66     19.49 o 
  -1  -6  11      235.18      247.76     14.10 o 
   0  -6  11      136.15      106.41     16.39 o 
   1  -6  11      413.78      393.33     18.63 o 
   2  -6  11      453.68      468.84     20.70 o 
   3  -6  11      245.10      211.31     21.10 o 
   4  -6  11      174.27      166.91     20.57 o 
   5  -6  11      251.55      237.04     23.59 o 
   6  -6  11      181.52      195.43     23.95 o 
   7  -6  11       88.54       72.09     21.70 o 
  -8  -5  11      150.28      168.99     29.05 o 
  -7  -5  11       99.17       85.69     20.87 o 
  -6  -5  11      275.42      288.08     28.13 o 
  -5  -5  11      551.04      592.50     37.85 o 
  -4  -5  11      236.84      237.58     22.94 o 
  -3  -5  11      124.06      142.83     11.70 o 
  -2  -5  11      324.92      326.85     16.29 o 
  -1  -5  11       78.36       84.68     11.50 o 
   0  -5  11      818.26      788.43     38.77 o 
   1  -5  11      403.09      407.75     18.62 o 
   2  -5  11      128.21      134.22     18.44 o 
   3  -5  11      161.83      162.52     18.85 o 
   4  -5  11       10.39        8.68     11.86 o 
   5  -5  11      415.32      442.40     31.54 o 
   6  -5  11        2.50        5.10     14.38 o 
   7  -5  11       56.85       13.31     20.19 o 
  -8  -4  11       95.11      109.38     25.43 o 
  -7  -4  11      340.58      329.58     31.06 o 
  -6  -4  11       13.19        5.04     14.73 o 
  -5  -4  11      590.93      586.46     36.81 o 
  -4  -4  11      106.07      100.01     16.30 o 
  -3  -4  11     1778.97     1834.84     51.10 o 
  -2  -4  11       96.34       95.34      9.99 o 
  -1  -4  11     2505.86     2440.49     65.08 o 
   0  -4  11      700.31      688.48     36.52 o 
   1  -4  11     3711.13     3486.99    127.01 o 
   2  -4  11      398.40      393.25     25.55 o 
   3  -4  11      860.88      803.40     41.82 o 
   4  -4  11      275.43      280.50     23.98 o 
   5  -4  11      173.01      169.55     20.54 o 
   6  -4  11       71.07       86.00     14.87 o 
   7  -4  11        5.31        8.98     18.59 o 
  -8  -3  11        1.13       -2.88     17.55 o 
  -7  -3  11       60.61       61.42     19.74 o 
  -6  -3  11      177.81      192.49     25.70 o 
  -5  -3  11      570.93      611.00     36.96 o 
  -4  -3  11     1825.18     1926.22     81.45 o 
  -3  -3  11       19.00       16.05     12.88 o 
  -2  -3  11      708.50      713.11     25.19 o 
  -1  -3  11      205.58      206.65     12.25 o 
   0  -3  11     3302.37     3378.62    121.17 o 
   1  -3  11     1644.04     1582.38     67.08 o 
   2  -3  11      535.04      505.68     30.71 o 
   3  -3  11      752.38      726.99     37.94 o 
   4  -3  11      272.72      242.11     21.88 o 
   5  -3  11     1247.30     1255.28     58.87 o 
   6  -3  11       17.82        8.06     10.95 o 
   7  -3  11      116.43       82.85     22.76 o 
  -8  -2  11      119.59      102.53     23.36 o 
  -7  -2  11       43.77       29.82     17.61 o 
  -6  -2  11      377.71      387.59     30.92 o 
  -5  -2  11      543.02      580.73     36.87 o 
  -4  -2  11      372.65      390.82     26.88 o 
  -3  -2  11     1494.98     1508.11     55.50 o 
  -2  -2  11        6.04        4.58      6.19 o 
  -1  -2  11     1570.49     1488.56     40.29 o 
   0  -2  11      292.94      272.40     13.75 o 
   1  -2  11      590.06      612.60     34.74 o 
   2  -2  11      353.74      326.83     23.80 o 
   3  -2  11       21.53        3.38     10.76 o 
   4  -2  11     1455.85     1439.33     62.13 o 
   5  -2  11      264.14      273.18     17.38 o 
   6  -2  11      667.74      669.64     28.75 o 
   7  -2  11       43.48       33.76     19.71 o 
   8  -2  11      146.32      163.98     29.37 o 
  -8  -1  11       71.69       46.45     20.22 o 
  -7  -1  11       55.07       68.68     19.36 o 
  -6  -1  11      173.57      161.40     20.48 o 
  -5  -1  11     1648.00     1687.72     74.40 o 
  -4  -1  11      685.82      723.40     38.83 o 
  -3  -1  11      116.03      122.92     10.90 o 
  -2  -1  11      337.12      316.33     14.53 o 
  -1  -1  11      563.80      566.54     20.67 o 
   0  -1  11      222.77      222.20     11.77 o 
   1  -1  11     1042.34     1014.45     46.69 o 
   2  -1  11      870.11      848.57     43.01 o 
   3  -1  11     1045.11     1001.91     46.89 o 
   4  -1  11      235.03      224.98     21.52 o 
   5  -1  11      623.59      673.03     27.31 o 
   6  -1  11      110.10       99.81     22.26 o 
   7  -1  11       37.28       31.03     20.39 o 
   8  -1  11      182.44      201.32     30.32 o 
  -8   0  11       10.14       12.86     16.48 o 
  -7   0  11       50.01       57.50     18.61 o 
  -6   0  11     1777.31     1775.11     79.53 o 
  -5   0  11       28.03       12.12     12.92 o 
  -4   0  11      280.71      265.82     22.68 o 
  -3   0  11      513.21      552.32     21.44 o 
  -2   0  11     1920.23     1905.95     52.82 o 
  -1   0  11     3152.30     3083.43     79.95 o 
   0   0  11       88.41       97.42      8.88 o 
   1   0  11     1398.13     1348.36     57.30 o 
   2   0  11       43.69       30.44     11.65 o 
   3   0  11        1.93       -6.31      9.93 o 
   4   0  11      545.26      542.63     22.67 o 
   5   0  11      214.95      197.30     14.94 o 
   6   0  11      469.53      491.92     23.72 o 
   7   0  11       58.91       60.76     20.42 o 
   8   0  11        0.22      -10.17     20.16 o 
  -8   1  11       73.46       55.07     20.84 o 
  -7   1  11       87.94       88.48     21.08 o 
  -6   1  11      217.62      193.41     23.36 o 
  -5   1  11     1647.68     1678.03     74.16 o 
  -4   1  11      746.39      737.83     39.13 o 
  -3   1  11       79.29       82.19      9.58 o 
  -2   1  11      256.02      239.06     13.71 o 
  -1   1  11      575.26      574.92     21.23 o 
   0   1  11      142.37      156.32     10.99 o 
   1   1  11     1093.83     1076.10     47.49 o 
   2   1  11      949.74      993.94     44.46 o 
   3   1  11      982.03      978.40     32.10 o 
   4   1  11      225.93      247.09     21.82 o 
   5   1  11      661.64      703.24     27.56 o 
   6   1  11       93.38       88.45     13.68 o 
   7   1  11       38.56       28.87     18.35 o 
   8   1  11      166.09      167.15     29.73 o 
  -8   2  11      144.43      141.95     25.85 o 
  -7   2  11       59.91       57.39     17.31 o 
  -6   2  11      347.03      368.53     29.17 o 
  -5   2  11      543.15      589.89     36.58 o 
  -4   2  11      344.18      343.04     26.68 o 
  -3   2  11     1660.26     1557.94     45.01 o 
  -2   2  11       18.98       10.61      6.39 o 
  -1   2  11     1271.07     1247.14     39.67 o 
   0   2  11      364.87      334.96     15.10 o 
   1   2  11      766.63      719.68     24.19 o 
   2   2  11      409.09      394.33     16.61 o 
   3   2  11       33.38       31.35      8.45 o 
   4   2  11     1338.07     1393.66     44.91 o 
   5   2  11      302.86      301.16     24.93 o 
   6   2  11      738.80      735.66     28.77 o 
   7   2  11       46.78       17.28     16.81 o 
   8   2  11      133.96      104.10     24.90 o 
  -8   3  11        1.20        0.56     19.18 o 
  -7   3  11       51.32       43.07     18.67 o 
  -6   3  11      168.59      167.77     24.57 o 
  -5   3  11      504.22      507.13     34.92 o 
  -4   3  11     1994.44     1981.29     82.64 o 
  -3   3  11       16.86       14.51      7.53 o 
  -2   3  11      807.60      749.25     25.89 o 
  -1   3  11      230.00      239.04     13.42 o 
   0   3  11     3226.91     3264.88     85.77 o 
   1   3  11     1707.73     1658.52     46.90 o 
   2   3  11      573.11      565.41     31.92 o 
   3   3  11      667.89      668.83     37.08 o 
   4   3  11      281.27      273.69     15.69 o 
   5   3  11     1293.28     1310.26     41.43 o 
   6   3  11       15.24        3.56     10.77 o 
   7   3  11      140.59      119.13     23.54 o 
  -8   4  11       89.59       96.39     23.98 o 
  -7   4  11      338.83      337.70     31.83 o 
  -6   4  11       22.36       17.10     16.45 o 
  -5   4  11      661.95      673.39     38.95 o 
  -4   4  11       82.93       62.01     15.06 o 
  -3   4  11     1873.55     1713.02    100.63 o 
  -2   4  11       98.48       97.47     10.78 o 
  -1   4  11     2556.24     2440.56     66.52 o 
   0   4  11      786.50      763.99     26.57 o 
   1   4  11     3609.01     3470.46     90.50 o 
   2   4  11      292.78      318.76     23.89 o 
   3   4  11      926.81      885.71     43.63 o 
   4   4  11      321.97      324.43     25.49 o 
   5   4  11      194.80      188.93     21.02 o 
   6   4  11       81.70       95.86     19.03 o 
  -8   5  11      159.49      180.19     27.98 o 
  -7   5  11       95.55       97.88     23.00 o 
  -6   5  11      280.11      304.21     28.60 o 
  -5   5  11      551.14      582.07     37.76 o 
  -4   5  11      299.21      289.98     25.40 o 
  -3   5  11       77.01      109.41     18.32 o 
  -2   5  11      335.50      327.76     16.96 o 
  -1   5  11      101.51      102.26     20.60 o 
   0   5  11      774.84      759.81     27.49 o 
   1   5  11      414.20      410.83     27.60 o 
   2   5  11      158.25      136.65     18.67 o 
   3   5  11      178.02      150.55     17.87 o 
   4   5  11       23.90       20.10     13.37 o 
   5   5  11      422.58      455.08     31.18 o 
   6   5  11        0.09       -6.76     15.21 o 
  -7   6  11      261.68      295.67     30.00 o 
  -6   6  11      801.62      786.33     47.13 o 
  -5   6  11      109.21       78.08     19.50 o 
  -4   6  11       52.63       58.93     15.53 o 
  -3   6  11       81.50       52.26     14.29 o 
  -2   6  11      532.14      542.47     31.69 o 
  -1   6  11      288.99      292.24     16.01 o 
   0   6  11      156.65      148.14     12.72 o 
   1   6  11      362.64      329.40     24.63 o 
   2   6  11      425.09      416.05     28.37 o 
   3   6  11      243.95      217.92     21.34 o 
   4   6  11      191.90      213.30     21.55 o 
   5   6  11      255.07      247.18     22.82 o 
   6   6  11      183.85      205.68     25.40 o 
  -7   7  11       45.11       50.03     21.82 o 
  -6   7  11      128.71      124.70     23.95 o 
  -5   7  11      884.36      922.65     51.43 o 
  -4   7  11      190.82      184.84     22.79 o 
  -3   7  11      125.79      146.43     18.26 o 
  -2   7  11      129.19      104.22     17.46 o 
  -1   7  11       16.46       17.96     11.74 o 
   0   7  11      198.87      190.31     14.22 o 
   1   7  11      421.96      385.04     28.40 o 
   2   7  11      169.26      161.78     20.01 o 
   3   7  11       25.27       23.06     12.75 o 
   4   7  11       20.06       18.67     14.26 o 
   5   7  11       70.10       96.04     19.33 o 
  -7   8  11       78.13       71.55     22.76 o 
  -6   8  11      285.19      281.95     30.03 o 
  -5   8  11       18.65       35.81     17.49 o 
  -4   8  11      171.69      188.37     22.94 o 
  -3   8  11       57.05       61.68     15.77 o 
  -2   8  11       21.07       17.46     13.49 o 
  -1   8  11      140.50      140.80     19.44 o 
  -6   9  11       23.33       20.13     19.65 o 
  -5   9  11      118.76      126.15     24.13 o 
  -4   9  11      779.46      752.30     46.24 o 
  -3   9  11        3.77        8.57     15.74 o 
  -2   9  11      553.57      595.38     38.92 o 
  -1   9  11      207.53      200.61     22.88 o 
  -6  10  11       31.88       33.58     21.67 o 
  -5  10  11      164.24      204.26     29.34 o 
  -4  10  11        5.36       -1.63     17.43 o 
  -3  10  11      925.96      985.16     55.04 o 
  -2  10  11       26.83       22.26     14.35 o 
  -5  11  11       62.59       89.22     22.71 o 
  -4  11  11      386.89      366.46     32.84 o 
  -3  11  11       44.57       32.16     18.20 o 
  -2  11  11      266.25      274.81     28.13 o 
  -4  12  11       55.05       56.50     21.85 o 
  -3  12  11       99.05      110.30     25.49 o 
  -2 -13  12       49.07       51.26     14.35 o 
  -1 -13  12       46.01       37.55     13.99 o 
   0 -13  12      257.84      277.83     21.70 o 
   1 -13  12        0.88       -1.72     13.67 o 
   2 -13  12      368.61      429.53     26.99 o 
  -4 -12  12       56.56       71.08     22.02 o 
  -2 -12  12      119.13       99.25     15.91 o 
  -1 -12  12      165.58      172.47     18.33 o 
   0 -12  12       39.42       28.40     13.23 o 
   1 -12  12      346.67      360.26     23.61 o 
   2 -12  12       12.78        4.55     13.47 o 
   3 -12  12      210.19      208.32     28.46 o 
  -5 -11  12       81.26       86.49     23.51 o 
  -4 -11  12      211.28      200.08     25.37 o 
  -3 -11  12       67.90       52.26     18.38 o 
  -2 -11  12       61.65       55.04     18.91 o 
  -1 -11  12      222.00      238.32     18.67 o 
   0 -11  12      114.60      126.08     15.97 o 
   1 -11  12       16.28        1.05     11.80 o 
   2 -11  12       51.45       42.49     14.12 o 
   3 -11  12       51.05       40.76     20.57 o 
   4 -11  12       54.09       48.73     21.22 o 
  -5 -10  12      164.88      200.14     25.85 o 
  -4 -10  12        7.73       15.44     17.93 o 
  -3 -10  12      260.34      283.49     18.77 o 
  -2 -10  12      135.96      135.85     20.93 o 
  -1 -10  12       92.39      100.72     25.70 o 
   0 -10  12       12.34        7.86     10.96 o 
   1 -10  12       27.36       -4.79     10.76 o 
   2 -10  12       20.09       13.13     11.70 o 
   3 -10  12      139.11      191.19     25.73 o 
   4 -10  12      156.36      178.53     26.94 o 
   5 -10  12       57.57       58.04     21.28 o 
  -6  -9  12      326.42      343.90     32.75 o 
  -5  -9  12       44.28       45.94     19.62 o 
  -4  -9  12      107.61      139.85     22.94 o 
  -3  -9  12      262.00      272.85     17.97 o 
  -2  -9  12      396.45      408.78     29.88 o 
  -1  -9  12      116.05       95.36     17.58 o 
   0  -9  12       12.55        4.28      9.87 o 
   1  -9  12       79.79       52.34     11.63 o 
   2  -9  12       36.31       17.27     19.83 o 
   3  -9  12       68.60       65.00     19.06 o 
   4  -9  12       18.48       26.08     17.58 o 
   5  -9  12       76.40       97.85     22.59 o 
  -6  -8  12        0.55        0.21     16.60 o 
  -5  -8  12       56.26       41.94     18.70 o 
  -4  -8  12      512.88      535.18     35.75 o 
  -3  -8  12      667.84      686.11     40.02 o 
  -2  -8  12      445.84      445.75     30.12 o 
  -1  -8  12      235.90      211.20     21.79 o 
   0  -8  12       82.36       66.82     12.27 o 
   1  -8  12     1078.21     1034.74     54.23 o 
   2  -8  12       24.25       25.08     14.08 o 
   3  -8  12      180.80      174.68     21.37 o 
   4  -8  12      126.39      140.92     22.44 o 
   5  -8  12      332.97      302.13     29.02 o 
   6  -8  12       82.85       85.84     21.58 o 
  -7  -7  12       19.10        3.73     20.13 o 
  -6  -7  12      105.11       75.88     22.05 o 
  -5  -7  12       21.24       10.97     14.20 o 
  -4  -7  12      207.68      231.11     23.24 o 
  -3  -7  12      773.55      781.32     41.88 o 
  -2  -7  12      465.12      442.46     20.13 o 
  -1  -7  12       14.04       -6.49     11.20 o 
   0  -7  12     1113.11     1108.11     52.08 o 
   1  -7  12      269.08      237.36     16.18 o 
   2  -7  12      984.96      962.90     49.35 o 
   3  -7  12        7.20       -1.01     13.10 o 
   4  -7  12      527.44      537.43     35.93 o 
   5  -7  12      223.81      217.86     24.69 o 
   6  -7  12      195.62      218.81     28.99 o 
  -7  -6  12       69.53       72.92     22.41 o 
  -6  -6  12       29.93       23.06     17.61 o 
  -5  -6  12       43.12       34.92     17.01 o 
  -4  -6  12      857.37      825.81     45.05 o 
  -3  -6  12      442.90      398.99     33.84 o 
  -2  -6  12      698.76      691.46     25.80 o 
  -1  -6  12      489.18      468.69     29.08 o 
   0  -6  12      377.31      371.82     25.20 o 
   1  -6  12     1213.41     1257.13     40.42 o 
   2  -6  12       43.87       29.67     13.87 o 
   3  -6  12      479.45      515.82     32.81 o 
   4  -6  12       32.35       34.65     14.73 o 
   5  -6  12      189.57      209.51     23.65 o 
   6  -6  12      157.29      192.22     26.26 o 
  -7  -5  12      169.59      169.70     27.51 o 
  -6  -5  12       72.36       74.90     18.85 o 
  -5  -5  12      664.72      660.86     40.31 o 
  -4  -5  12      515.36      519.50     33.91 o 
  -3  -5  12     1493.60     1504.46     46.71 o 
  -2  -5  12      106.43      111.85     29.97 o 
  -1  -5  12     1126.20     1090.12     49.15 o 
   0  -5  12     1010.83     1020.38     46.80 o 
   1  -5  12       17.35        9.19      7.64 o 
   2  -5  12      361.81      400.63     28.28 o 
   3  -5  12      512.03      444.62     29.23 o 
   4  -5  12      128.54      119.22     19.12 o 
   5  -5  12       32.87       34.09     16.36 o 
   6  -5  12       63.34       59.37     19.27 o 
   7  -5  12       16.53       38.59     22.68 o 
  -7  -4  12      267.99      304.39     30.00 o 
  -6  -4  12      160.40      184.70     25.17 o 
  -5  -4  12      624.35      646.66     40.16 o 
  -4  -4  12       11.01       19.44     13.16 o 
  -3  -4  12     1131.67     1152.41     36.52 o 
  -2  -4  12      397.04      460.52     39.56 o 
  -1  -4  12      765.05      731.82     36.31 o 
   0  -4  12      492.26      497.38     29.34 o 
   1  -4  12      849.77      816.09     42.48 o 
   2  -4  12       22.65       21.64     12.95 o 
   3  -4  12      370.29      352.91     26.35 o 
   4  -4  12      378.03      400.93     29.05 o 
   5  -4  12      118.77      157.16     22.68 o 
   6  -4  12       35.50       28.94     12.16 o 
   7  -4  12      124.96      115.45     25.64 o 
  -8  -3  12       14.01       23.68     20.48 o 
  -7  -3  12      128.35      128.55     24.72 o 
  -6  -3  12      846.14      901.87     51.93 o 
  -5  -3  12      624.16      637.05     39.48 o 
  -4  -3  12      423.88      484.34     32.22 o 
  -3  -3  12      248.03      243.24     18.44 o 
  -2  -3  12      529.36      538.72     21.93 o 
  -1  -3  12     1218.93     1180.06     35.64 o 
   0  -3  12      117.15       87.80     15.62 o 
   1  -3  12     1187.86     1188.77     52.97 o 
   2  -3  12      170.59      156.95     17.70 o 
   3  -3  12      447.02      433.51     30.38 o 
   4  -3  12       35.36       42.45     14.14 o 
   5  -3  12       93.74      106.44     19.80 o 
   6  -3  12      154.08      166.78     17.31 o 
   7  -3  12       53.51       32.28     20.57 o 
  -8  -2  12      266.51      309.72     32.07 o 
  -7  -2  12      210.03      224.21     26.86 o 
  -6  -2  12      264.79      300.45     27.09 o 
  -5  -2  12      568.84      585.18     37.26 o 
  -4  -2  12      575.85      525.31     32.84 o 
  -3  -2  12      703.54      708.25     25.19 o 
  -2  -2  12      642.04      643.05     23.49 o 
  -1  -2  12      413.16      447.48     21.34 o 
   0  -2  12      161.67      146.46     17.10 o 
   1  -2  12     1064.13     1029.77     46.86 o 
   2  -2  12      126.11      107.30     16.04 o 
   3  -2  12      419.76      431.43     29.34 o 
   4  -2  12      684.41      723.04     40.16 o 
   5  -2  12      381.85      400.64     21.31 o 
   6  -2  12      115.42      119.43     29.79 o 
   7  -2  12       13.98        6.02     20.96 o 
  -8  -1  12       15.76        1.27     16.90 o 
  -7  -1  12      162.41      153.81     24.13 o 
  -6  -1  12      377.03      370.58     31.18 o 
  -5  -1  12      466.86      472.40     33.49 o 
  -4  -1  12      685.99      648.08     37.38 o 
  -3  -1  12      594.00      552.43     21.86 o 
  -2  -1  12      499.11      500.97     20.47 o 
  -1  -1  12      916.03      932.04     30.05 o 
   0  -1  12     2641.71     2627.56     98.91 o 
   1  -1  12      132.30      150.19     17.55 o 
   2  -1  12     1233.17     1272.36     55.13 o 
   3  -1  12       12.84       13.25     11.47 o 
   4  -1  12      699.91      728.50     41.11 o 
   5  -1  12      307.81      321.98     18.99 o 
   6  -1  12      206.40      204.16     17.28 o 
   7  -1  12       28.70       19.18     20.16 o 
  -8   0  12       97.52      103.48     24.42 o 
  -7   0  12        0.96        1.45     16.60 o 
  -6   0  12       90.80       87.68     19.00 o 
  -5   0  12        4.11        4.03     13.19 o 
  -4   0  12       74.41       89.52     16.10 o 
  -3   0  12      398.54      416.95     18.84 o 
  -2   0  12       51.64       38.78      8.18 o 
  -1   0  12     3533.28     3365.08     87.31 o 
   0   0  12      517.73      515.02     29.85 o 
   1   0  12     6274.22     6385.29    221.93 o 
   2   0  12       17.64        8.98     10.49 o 
   3   0  12     2393.12     2383.02     93.99 o 
   4   0  12       48.36       40.11     10.35 o 
   5   0  12      945.90      950.60     34.24 o 
   6   0  12        7.40       -4.89     10.75 o 
   7   0  12      256.48      269.26     29.23 o 
  -8   1  12       18.25       27.80     17.84 o 
  -7   1  12      169.19      197.77     24.75 o 
  -6   1  12      391.52      415.10     31.95 o 
  -5   1  12      567.79      561.59     35.48 o 
  -4   1  12      630.95      648.58     37.50 o 
  -3   1  12      518.58      512.61     21.54 o 
  -2   1  12      558.83      526.29     20.94 o 
  -1   1  12      905.28      897.68     30.07 o 
   0   1  12     2650.15     2607.97     93.62 o 
   1   1  12      137.58      125.47     18.17 o 
   2   1  12     1108.99     1144.07     54.27 o 
   3   1  12       13.09        6.14      9.25 o 
   4   1  12      766.32      795.18     29.12 o 
   5   1  12      309.25      309.77     18.51 o 
   6   1  12      187.57      203.84     16.77 o 
   7   1  12       35.23       22.73     19.59 o 
  -8   2  12      272.41      268.55     29.37 o 
  -7   2  12      237.63      230.91     27.36 o 
  -6   2  12      294.78      317.34     27.95 o 
  -5   2  12      546.90      554.41     36.84 o 
  -4   2  12      528.24      491.48     32.72 o 
  -3   2  12      648.97      634.22     25.02 o 
  -2   2  12      597.17      606.30     23.70 o 
  -1   2  12      558.43      560.81     21.29 o 
   0   2  12      150.12      140.15     11.57 o 
   1   2  12      885.79      894.16     45.44 o 
   2   2  12      131.19      128.11     17.49 o 
   3   2  12      507.35      451.65     30.03 o 
   4   2  12      689.54      715.90     40.43 o 
   5   2  12      362.18      393.82     29.76 o 
   6   2  12       86.47      116.21     21.56 o 
   7   2  12       11.38       17.46     20.54 o 
  -8   3  12       22.99       -2.31     19.92 o 
  -7   3  12      127.33      147.61     25.67 o 
  -6   3  12      938.07      964.35     52.38 o 
  -5   3  12      622.55      625.91     39.48 o 
  -4   3  12      508.26      512.20     32.49 o 
  -3   3  12      206.56      187.09     13.46 o 
  -2   3  12      593.88      579.66     22.90 o 
  -1   3  12     1137.12     1094.98     35.85 o 
   0   3  12      135.99      126.81     10.89 o 
   1   3  12     1161.95     1102.72     52.02 o 
   2   3  12      169.70      156.92     18.67 o 
   3   3  12      503.10      510.19     31.78 o 
   4   3  12       43.85       42.15     15.44 o 
   5   3  12      128.16      109.20     19.95 o 
   6   3  12      121.64      150.96     22.88 o 
  -7   4  12      308.57      339.48     31.75 o 
  -6   4  12      137.56      149.87     24.22 o 
  -5   4  12      661.34      664.98     40.40 o 
  -4   4  12       25.19       13.99     12.89 o 
  -3   4  12     1153.02     1103.34     54.36 o 
  -2   4  12      399.97      411.89     19.58 o 
  -1   4  12      680.70      620.38     24.69 o 
   0   4  12      430.83      469.60     25.52 o 
   1   4  12      900.11      872.32     29.98 o 
   2   4  12       20.56        9.04     11.68 o 
   3   4  12      300.03      295.20     25.20 o 
   4   4  12      358.86      368.35     27.80 o 
   5   4  12      144.62      156.54     21.93 o 
   6   4  12       50.72       30.29     17.01 o 
  -7   5  12      178.78      194.54     29.37 o 
  -6   5  12      110.22      118.45     22.79 o 
  -5   5  12      639.34      597.45     39.54 o 
  -4   5  12      503.71      525.31     35.21 o 
  -3   5  12     1584.31     1552.20     68.56 o 
  -2   5  12       87.44       74.78     10.87 o 
  -1   5  12     1071.28     1024.75     34.77 o 
   0   5  12      954.64      933.20     32.80 o 
   1   5  12       11.96        7.44     10.79 o 
   2   5  12      410.19      403.92     28.81 o 
   3   5  12      467.79      418.21     30.15 o 
   4   5  12       72.64       72.30     17.25 o 
   5   5  12       56.50       32.78     15.89 o 
   6   5  12       75.95       92.01     20.84 o 
  -7   6  12       80.27       60.76     22.79 o 
  -6   6  12       11.80        0.06     16.78 o 
  -5   6  12       41.61       47.49     18.79 o 
  -4   6  12      861.61      805.12     45.80 o 
  -3   6  12      423.99      419.57     30.56 o 
  -2   6  12      700.87      656.80     26.77 o 
  -1   6  12      429.22      445.94     21.28 o 
   0   6  12      293.04      298.57     17.18 o 
   1   6  12     1272.99     1248.88     57.77 o 
   2   6  12       51.69       27.86     12.66 o 
   3   6  12      506.33      479.42     32.78 o 
   4   6  12       29.60       17.78     14.73 o 
   5   6  12      186.79      212.65     23.39 o 
   6   6  12      179.49      217.83     26.56 o 
  -7   7  12        8.40      -12.21     19.47 o 
  -6   7  12       90.76       74.10     19.74 o 
  -5   7  12        3.88        4.95     15.95 o 
  -4   7  12      226.02      219.02     24.01 o 
  -3   7  12      754.68      781.79     43.87 o 
  -2   7  12      411.37      405.73     30.62 o 
  -1   7  12       13.51       13.07     12.48 o 
   0   7  12     1106.22     1075.37     36.99 o 
   1   7  12      246.38      245.67     23.42 o 
   2   7  12     1019.72      988.13     49.47 o 
   3   7  12        7.61       -1.51     12.95 o 
   4   7  12      505.24      512.68     34.35 o 
   5   7  12      234.81      252.07     25.58 o 
   6   7  12      194.27      226.96     28.10 o 
  -6   8  12        0.38       -5.63     17.22 o 
  -5   8  12       76.23      100.37     23.18 o 
  -4   8  12      463.68      465.79     35.48 o 
  -3   8  12      668.85      662.34     41.79 o 
  -2   8  12      473.78      469.99     33.55 o 
  -1   8  12      211.96      213.74     22.71 o 
  -6   9  12      348.71      330.47     31.83 o 
  -5   9  12       43.31       26.71     19.42 o 
  -4   9  12      111.94      112.73     23.74 o 
  -3   9  12      225.10      258.18     27.98 o 
  -2   9  12      367.86      329.64     29.79 o 
  -1   9  12      128.75      148.47     22.71 o 
  -5  10  12      159.95      177.61     30.17 o 
  -4  10  12        4.24       13.28     18.64 o 
  -3  10  12      248.87      238.41     26.35 o 
  -2  10  12      156.27      153.66     24.13 o 
  -5  11  12       80.34       84.74     25.28 o 
  -4  11  12      218.38      238.38     29.08 o 
  -3  11  12       79.68       69.48     19.80 o 
  -2  11  12       86.19      100.10     21.02 o 
  -4  12  12       58.82       31.39     21.76 o 
  -3  12  12      129.85      112.67     26.29 o 
  -2 -12  13       87.76       69.08     15.05 o 
  -1 -12  13       68.14       46.63     14.80 o 
   0 -12  13       84.41       79.93     20.47 o 
   1 -12  13       67.93       37.75     15.42 o 
   2 -12  13      141.54      127.78     26.47 o 
  -2 -11  13      215.75      237.16     28.54 o 
  -1 -11  13       87.23       51.04     17.74 o 
   0 -11  13       18.85        2.94     11.98 o 
   1 -11  13      381.91      411.70     24.21 o 
   2 -11  13       62.17       73.15     20.72 o 
   3 -11  13      270.00      331.75     32.84 o 
  -5 -10  13       66.33       87.71     22.91 o 
  -4 -10  13      299.83      329.26     30.80 o 
  -2 -10  13      343.73      381.96     31.03 o 
  -1 -10  13      126.04       98.68     18.57 o 
   0 -10  13      149.18      127.23     16.54 o 
   1 -10  13      184.28      169.77     24.34 o 
   2 -10  13      374.23      450.64     35.30 o 
   3 -10  13       48.45       27.45     18.56 o 
   4 -10  13       80.59       69.27     22.65 o 
  -5  -9  13       91.91      119.99     24.75 o 
  -4  -9  13       49.41       57.42     18.97 o 
  -3  -9  13      847.69      897.93     48.08 o 
  -2  -9  13      157.46      168.27     23.39 o 
  -1  -9  13      606.94      610.49     37.76 o 
   0  -9  13       14.70        4.31     10.06 o 
   1  -9  13      479.05      477.24     24.45 o 
   2  -9  13      166.57      165.46     23.92 o 
   3  -9  13      420.15      457.31     35.36 o 
   4  -9  13      128.41      143.05     24.60 o 
   5  -9  13        6.30      -18.32     18.32 o 
  -6  -8  13       37.92       30.86     21.22 o 
  -5  -8  13      150.86      187.75     26.94 o 
  -4  -8  13      281.84      269.32     26.44 o 
  -3  -8  13      211.53      202.52     19.50 o 
  -2  -8  13      347.43      333.14     27.45 o 
  -1  -8  13       65.00       53.83     16.72 o 
   0  -8  13      241.96      233.61     17.43 o 
   1  -8  13      174.37      180.69     23.98 o 
   2  -8  13      495.85      478.20     34.53 o 
   3  -8  13      246.51      258.56     25.25 o 
   4  -8  13       44.13       30.00     16.60 o 
   5  -8  13       45.90       47.46     19.18 o 
  -6  -7  13       92.98      116.05     25.11 o 
  -5  -7  13       42.14       34.80     19.00 o 
  -4  -7  13      253.85      268.58     26.32 o 
  -3  -7  13      307.19      271.46     25.17 o 
  -2  -7  13      621.71      639.72     37.44 o 
  -1  -7  13      304.31      294.46     24.87 o 
   0  -7  13       22.68       13.75     13.43 o 
   1  -7  13       61.68       32.01     14.91 o 
   2  -7  13       77.09       73.07     18.67 o 
   3  -7  13       85.18       67.85     18.26 o 
   4  -7  13      113.42      135.22     22.11 o 
   5  -7  13       98.96       95.56     21.64 o 
   6  -7  13        1.49        6.17     19.30 o 
  -7  -6  13        7.03       10.23     20.27 o 
  -6  -6  13       90.87      103.86     23.24 o 
  -5  -6  13      124.11      166.97     24.96 o 
  -4  -6  13      170.98      182.65     22.50 o 
  -3  -6  13      914.67      918.59     48.73 o 
  -2  -6  13       21.61        8.57     12.45 o 
  -1  -6  13      142.14      122.21     18.56 o 
   0  -6  13      241.14      187.84     20.25 o 
   1  -6  13      384.29      368.83     27.33 o 
   2  -6  13       14.67        6.28     13.78 o 
   3  -6  13      136.03      164.63     20.48 o 
   4  -6  13      309.30      327.24     28.37 o 
   5  -6  13      136.83      156.77     23.98 o 
   6  -6  13        4.18        0.89     18.50 o 
  -7  -5  13      216.87      246.91     30.41 o 
  -6  -5  13      203.06      216.95     27.09 o 
  -5  -5  13       13.44       20.69     16.27 o 
  -4  -5  13      311.50      311.26     26.41 o 
  -3  -5  13      472.17      430.89     69.09 o 
  -2  -5  13     1020.75     1017.09     49.15 o 
  -1  -5  13      273.59      249.05     22.02 o 
   0  -5  13       55.39       36.93     13.52 o 
   1  -5  13      374.99      381.01     27.06 o 
   2  -5  13      339.10      321.11     26.20 o 
   3  -5  13       29.91       33.23     15.71 o 
   4  -5  13      405.08      357.59     29.79 o 
   5  -5  13       79.97       85.16     20.07 o 
   6  -5  13      208.69      222.96     28.90 o 
  -7  -4  13      115.86      142.81     27.12 o 
  -6  -4  13       67.31       60.08     20.27 o 
  -5  -4  13      215.47      228.48     25.05 o 
  -4  -4  13      882.87      928.25     47.66 o 
  -3  -4  13      723.57      723.66     27.71 o 
  -2  -4  13     1718.61     1690.06     50.52 o 
  -1  -4  13      311.27      291.38     23.86 o 
   0  -4  13     1847.78     1810.62     74.93 o 
   1  -4  13       18.16        9.99     11.32 o 
   2  -4  13      672.94      671.47     39.22 o 
   3  -4  13       66.38       65.36     16.15 o 
   4  -4  13      177.84      185.20     24.31 o 
   5  -4  13      377.82      378.73     30.17 o 
   6  -4  13        9.93        6.72     12.80 o 
  -7  -3  13        1.30        2.43     16.42 o 
  -6  -3  13      235.24      229.75     26.38 o 
  -5  -3  13       37.57       46.39     16.69 o 
  -4  -3  13      285.43      283.79     26.05 o 
  -3  -3  13      887.77      938.95     32.24 o 
  -2  -3  13      360.50      340.95     17.61 o 
  -1  -3  13      777.00      757.10     39.39 o 
   0  -3  13      176.91      179.95     20.33 o 
   1  -3  13      585.94      567.69     33.85 o 
   2  -3  13      865.03      830.14     44.20 o 
   3  -3  13      643.01      625.85     37.14 o 
   4  -3  13      892.45      881.27     46.06 o 
   5  -3  13       18.89       16.63     15.18 o 
   6  -3  13      292.24      344.78     30.44 o 
  -7  -2  13       47.82       42.30     18.70 o 
  -6  -2  13       56.12       34.00     17.37 o 
  -5  -2  13      298.71      322.20     28.10 o 
  -4  -2  13      864.07      860.55     46.69 o 
  -3  -2  13      179.59      149.39     12.88 o 
  -2  -2  13      884.84      910.30     31.06 o 
  -1  -2  13       32.34       34.30     13.01 o 
   0  -2  13      410.79      418.74     27.66 o 
   1  -2  13     1096.55     1042.43     50.72 o 
   2  -2  13      872.11      851.95     44.55 o 
   3  -2  13      752.86      762.32     41.65 o 
   4  -2  13      291.27      310.91     26.68 o 
   5  -2  13      401.97      404.97     21.99 o 
   6  -2  13       13.75        6.94     12.52 o 
   7  -2  13       97.49       95.42     25.67 o 
  -7  -1  13      157.12      168.75     27.66 o 
  -6  -1  13      230.83      231.53     25.64 o 
  -5  -1  13       93.39       99.60     18.85 o 
  -4  -1  13      196.34      192.88     20.27 o 
  -3  -1  13     3086.19     3171.20     83.85 o 
  -2  -1  13      407.64      423.82     18.94 o 
  -1  -1  13     1278.79     1288.08     38.88 o 
   0  -1  13      641.78      674.76     35.75 o 
   1  -1  13      775.16      707.63     39.48 o 
   2  -1  13       51.41       50.57     14.94 o 
   3  -1  13      972.89      977.96     48.85 o 
   4  -1  13      746.25      765.07     42.80 o 
   5  -1  13      121.21      115.49     15.02 o 
   6  -1  13       25.88       27.69     12.83 o 
   7  -1  13       75.91       49.35     23.42 o 
  -7   0  13        2.17       -9.04     17.67 o 
  -6   0  13        2.99       21.13     17.07 o 
  -5   0  13      365.68      383.97     30.35 o 
  -4   0  13      839.80      837.37     44.61 o 
  -3   0  13      659.01      608.84     24.35 o 
  -2   0  13      562.23      497.86     21.77 o 
  -1   0  13        9.24        7.25      7.40 o 
   0   0  13       62.93       35.04     11.98 o 
   1   0  13      575.42      640.14     36.46 o 
   2   0  13       15.85       10.97     11.62 o 
   3   0  13     1220.47     1192.65     56.38 o 
   4   0  13      600.82      611.53     37.73 o 
   5   0  13        8.81        7.12     11.08 o 
   6   0  13        3.52        2.41     12.18 o 
   7   0  13       29.81       19.39     20.54 o 
  -7   1  13      166.27      188.61     28.43 o 
  -6   1  13      179.66      201.68     24.90 o 
  -5   1  13       53.96       37.11     16.60 o 
  -4   1  13      151.23      154.22     19.92 o 
  -3   1  13     3184.70     3099.14     83.69 o 
  -2   1  13      374.67      369.36     18.21 o 
  -1   1  13     1227.34     1215.74     38.62 o 
   0   1  13      590.52      606.49     35.27 o 
   1   1  13      806.75      784.28     40.49 o 
   2   1  13       71.82       71.23     15.03 o 
   3   1  13      942.67      936.55     47.90 o 
   4   1  13      668.15      743.94     42.89 o 
   5   1  13      103.53      107.01     21.19 o 
   6   1  13       39.01       38.85     13.63 o 
   7   1  13       76.79      114.48     27.39 o 
  -7   2  13       69.83       50.63     21.49 o 
  -6   2  13       36.82       11.53     16.87 o 
  -5   2  13      305.87      294.19     27.36 o 
  -4   2  13      918.84      942.77     48.35 o 
  -3   2  13      207.50      193.88     20.10 o 
  -2   2  13      874.70      921.85     31.75 o 
  -1   2  13       25.07       22.84     11.57 o 
   0   2  13      355.08      364.86     26.77 o 
   1   2  13     1149.28     1119.05     51.93 o 
   2   2  13      899.81      886.54     45.20 o 
   3   2  13      688.67      719.99     40.64 o 
   4   2  13      268.90      279.52     26.03 o 
   5   2  13      381.35      401.61     31.09 o 
   6   2  13        6.70       -8.21     17.28 o 
  -7   3  13        3.69       -7.11     16.15 o 
  -6   3  13      227.23      195.75     25.34 o 
  -5   3  13       44.83       42.00     16.95 o 
  -4   3  13      295.09      293.89     26.00 o 
  -3   3  13      970.57      936.16     47.46 o 
  -2   3  13      404.61      390.05     19.06 o 
  -1   3  13      716.55      738.76     27.47 o 
   0   3  13      188.48      187.19     13.31 o 
   1   3  13      597.88      573.53     33.94 o 
   2   3  13      927.54      918.53     45.59 o 
   3   3  13      668.15      645.32     37.59 o 
   4   3  13      792.28      836.84     45.68 o 
   5   3  13        7.30       -3.17     14.88 o 
   6   3  13      249.87      269.17     28.16 o 
  -7   4  13      109.12      106.83     24.75 o 
  -6   4  13       69.74       76.45     19.95 o 
  -5   4  13      189.18      190.00     26.29 o 
  -4   4  13      866.74      812.53     46.15 o 
  -3   4  13      747.17      744.15     41.76 o 
  -2   4  13     1783.34     1757.26     51.84 o 
  -1   4  13      292.60      279.65     16.28 o 
   0   4  13     1798.32     1793.08     52.96 o 
   1   4  13       37.99       39.04     14.38 o 
   2   4  13      716.79      709.59     39.25 o 
   3   4  13       93.37      117.14     19.98 o 
   4   4  13      131.04      158.46     23.36 o 
   5   4  13      289.73      345.77     29.64 o 
   6   4  13        4.58       -4.68     17.55 o 
  -7   5  13      216.92      253.20     33.76 o 
  -6   5  13      194.67      189.05     24.22 o 
  -5   5  13        6.41       16.93     16.33 o 
  -4   5  13      286.62      284.71     27.60 o 
  -3   5  13      406.28      429.36     25.06 o 
  -2   5  13     1048.85     1045.85     35.97 o 
  -1   5  13      371.16      334.33     17.96 o 
   0   5  13       67.73       50.55     10.49 o 
   1   5  13      351.51      375.41     28.49 o 
   2   5  13      329.24      294.90     25.17 o 
   3   5  13       16.37       21.13     15.12 o 
   4   5  13      400.38      398.83     30.77 o 
   5   5  13       71.04      109.17     21.43 o 
   6   5  13      187.45      221.51     28.49 o 
  -7   6  13       15.83        7.88     20.87 o 
  -6   6  13       67.14       89.69     21.93 o 
  -5   6  13      155.11      153.01     25.79 o 
  -4   6  13      152.66      188.13     25.31 o 
  -3   6  13     1030.21     1062.38     53.21 o 
  -2   6  13       32.58       16.47      9.70 o 
  -1   6  13      180.62      168.91     15.01 o 
   0   6  13      249.17      232.51     31.98 o 
   1   6  13      394.91      363.08     27.60 o 
   2   6  13       15.55        2.34     13.46 o 
   3   6  13      134.24      144.21     22.14 o 
   4   6  13      291.71      288.59     27.21 o 
   5   6  13      118.98      127.87     22.91 o 
   6   6  13       12.86       19.86     17.22 o 
  -6   7  13      103.46       97.02     22.59 o 
  -5   7  13       41.92       47.69     18.79 o 
  -4   7  13      234.95      230.64     26.97 o 
  -3   7  13      341.61      344.61     29.55 o 
  -2   7  13      683.86      666.13     40.46 o 
  -1   7  13      259.91      265.65     24.84 o 
   0   7  13       18.48       27.97     10.80 o 
   1   7  13       76.85       67.67     17.31 o 
   2   7  13       92.32       83.80     17.67 o 
   3   7  13       89.33      108.40     20.66 o 
   4   7  13      116.00       96.42     21.02 o 
   5   7  13      120.14      133.80     22.44 o 
   6   7  13        3.34      -14.05     17.58 o 
  -6   8  13       49.66       68.03     23.77 o 
  -5   8  13      131.57      129.59     24.34 o 
  -4   8  13      291.81      295.50     29.76 o 
  -3   8  13      188.60      213.68     25.64 o 
  -2   8  13      337.03      363.43     30.71 o 
  -1   8  13       83.29      100.48     19.21 o 
   2   8  13      513.21      498.63     34.12 o 
   3   8  13      239.26      236.33     25.79 o 
   4   8  13       55.11       70.46     20.19 o 
  -5   9  13       83.77       85.40     24.31 o 
  -4   9  13       32.51       40.34     19.65 o 
  -3   9  13      859.87      968.38     54.33 o 
  -2   9  13      169.83      173.40     25.85 o 
  -1   9  13      597.82      589.51     39.36 o 
  -5  10  13       56.41       42.30     21.02 o 
  -4  10  13      299.50      318.44     31.86 o 
  -3  10  13      186.09      210.10     29.37 o 
  -2  10  13      386.31      402.09     33.17 o 
  -4  11  13        8.01       17.78     18.08 o 
  -3  11  13      476.66      502.84     38.59 o 
  -3  12  13       85.26       92.69     26.05 o 
  -2 -11  14       48.63       55.13     20.04 o 
  -1 -11  14       47.04       34.74     14.06 o 
   0 -11  14       18.39       21.68     14.01 o 
   1 -11  14       35.73       17.01     19.36 o 
   2 -11  14       39.18       27.80     21.10 o 
  -2 -10  14       90.53       89.13     20.96 o 
  -1 -10  14        2.12       -2.29     11.52 o 
   0 -10  14       18.12        6.22     12.58 o 
   1 -10  14        4.88       -8.71     17.37 o 
   2 -10  14        3.91       -5.10     16.39 o 
   3 -10  14        5.19       15.27     19.03 o 
  -5  -9  14      120.99      143.14     26.88 o 
  -2  -9  14      136.18      127.64     22.62 o 
  -1  -9  14       91.52       61.51     18.88 o 
   0  -9  14       87.57       68.98     13.47 o 
   1  -9  14      153.94      154.28     24.90 o 
   2  -9  14       73.01       66.54     20.42 o 
   3  -9  14       45.74       37.50     20.25 o 
   4  -9  14       67.71       55.13     19.30 o 
  -5  -8  14       30.26       31.63     20.36 o 
  -4  -8  14       34.90       41.08     20.45 o 
  -2  -8  14       82.61       69.72     19.00 o 
  -1  -8  14      477.21      507.52     34.35 o 
   0  -8  14      317.12      280.77     19.21 o 
   1  -8  14       67.20       38.12     18.26 o 
   2  -8  14      661.72      728.05     45.14 o 
   3  -8  14       33.50       16.33     18.35 o 
   4  -8  14      262.36      288.44     28.43 o 
  -6  -7  14       12.38       36.96     20.69 o 
  -5  -7  14        9.33       19.59     17.81 o 
  -4  -7  14      192.30      208.82     26.08 o 
  -2  -7  14      944.19      986.20     50.06 o 
  -1  -7  14      196.65      161.34     23.00 o 
   0  -7  14      432.13      449.54     31.98 o 
   1  -7  14     1263.55     1261.30     60.29 o 
   2  -7  14      138.50      135.22     22.68 o 
   3  -7  14      820.85      822.79     47.81 o 
   4  -7  14       41.02       43.16     17.55 o 
   5  -7  14      158.35      186.89     26.35 o 
  -6  -6  14       59.18       81.54     23.30 o 
  -5  -6  14       77.30       87.15     21.22 o 
  -4  -6  14      141.65      169.43     23.98 o 
  -2  -6  14       83.44       58.01     16.33 o 
  -1  -6  14      541.09      576.29     36.07 o 
   0  -6  14      408.81      369.60     28.31 o 
   1  -6  14       83.94       57.59     15.89 o 
   2  -6  14     1757.75     1709.15     76.47 o 
   3  -6  14      111.95      108.34     21.67 o 
   4  -6  14      335.15      341.74     30.41 o 
   5  -6  14       23.46       15.80     18.88 o 
  -6  -5  14      130.71      137.15     26.38 o 
  -5  -5  14       48.05       58.13     19.36 o 
  -4  -5  14      150.05      200.08     24.84 o 
  -3  -5  14      861.89      928.84     48.32 o 
  -2  -5  14     1144.03     1201.87     56.50 o 
  -1  -5  14       26.22       19.39     12.48 o 
   0  -5  14      319.53      309.90     25.46 o 
   1  -5  14      437.95      446.34     32.01 o 
   2  -5  14      206.40      207.22     23.54 o 
   3  -5  14      682.16      706.83     41.59 o 
   4  -5  14      130.15      136.59     24.54 o 
   5  -5  14       13.05       11.59     15.68 o 
   6  -5  14       17.79       14.67     20.01 o 
  -6  -4  14       73.99       83.86     22.85 o 
  -5  -4  14       97.51      107.57     21.88 o 
  -4  -4  14      750.86      820.33     45.11 o 
  -3  -4  14       70.71       77.19     17.19 o 
  -2  -4  14      232.30      237.07     23.45 o 
  -1  -4  14      379.72      354.21     27.92 o 
   0  -4  14       49.22       36.99     15.47 o 
   1  -4  14      345.42      354.63     28.22 o 
   2  -4  14      306.64      314.73     28.34 o 
   3  -4  14      137.27      142.58     22.88 o 
   4  -4  14       26.08       30.17     16.72 o 
   5  -4  14       30.37       33.91     16.98 o 
   6  -4  14       15.59        1.66     14.27 o 
  -7  -3  14      136.32      148.59     29.40 o 
  -6  -3  14       16.44       10.88     17.25 o 
  -5  -3  14       70.21       70.16     17.67 o 
  -4  -3  14      152.91      143.11     22.05 o 
  -3  -3  14     1356.09     1239.07    175.57 o 
  -2  -3  14      103.15       94.50     17.37 o 
  -1  -3  14      243.27      259.98     23.09 o 
   0  -3  14       51.64       39.93     14.41 o 
   1  -3  14      600.47      555.30     34.83 o 
   2  -3  14      340.84      328.16     27.60 o 
   3  -3  14       84.94       50.86     16.33 o 
   4  -3  14      416.38      417.23     32.46 o 
   5  -3  14       37.17       28.19     17.67 o 
   6  -3  14       29.30       27.05     19.46 o 
  -7  -2  14      180.81      188.05     27.74 o 
  -6  -2  14      196.89      216.23     26.80 o 
  -5  -2  14       61.53       73.60     19.33 o 
  -4  -2  14      575.84      590.58     36.01 o 
  -3  -2  14       22.89       25.53     18.88 o 
  -2  -2  14       56.26       45.00     14.20 o 
  -1  -2  14       15.43       19.86     12.18 o 
   0  -2  14      135.36      131.99     18.29 o 
   1  -2  14      213.43      208.62     22.44 o 
   2  -2  14      266.79      253.29     22.65 o 
   3  -2  14      144.28      144.95     21.85 o 
   4  -2  14      312.33      316.48     28.01 o 
   5  -2  14       30.42       25.49     12.87 o 
   6  -2  14      104.18      104.25     16.76 o 
  -7  -1  14       58.23       58.33     20.39 o 
  -6  -1  14      162.91      167.62     24.57 o 
  -5  -1  14        3.31       -5.01     13.16 o 
  -4  -1  14      371.02      368.35     28.72 o 
  -3  -1  14      393.76      393.02     32.96 o 
  -2  -1  14      798.74      784.21     29.30 o 
  -1  -1  14      308.96      328.99     26.03 o 
   0  -1  14     1307.58     1312.20     58.63 o 
   1  -1  14      681.82      696.63     39.19 o 
   2  -1  14      341.17      302.08     25.55 o 
   3  -1  14      702.01      717.44     41.02 o 
   4  -1  14       84.17       78.58     19.65 o 
   5  -1  14      186.73      212.86     19.59 o 
   6  -1  14       33.55       28.01     13.87 o 
  -7   0  14      113.05      144.77     27.00 o 
  -6   0  14       17.26        7.97     18.08 o 
  -5   0  14      428.32      465.81     33.35 o 
  -4   0  14      279.26      262.68     24.84 o 
  -3   0  14      916.39      809.82    117.16 o 
  -2   0  14      612.19      620.10     25.28 o 
  -1   0  14     2509.33     2392.54     94.17 o 
   0   0  14      193.69      187.30     19.65 o 
   1   0  14     1801.54     1796.39     76.30 o 
   2   0  14     1065.64     1058.32     52.11 o 
   3   0  14      105.45      140.29     21.76 o 
   4   0  14      380.71      385.87     30.86 o 
   5   0  14       40.56       49.71     18.23 o 
   6   0  14       55.17       60.14     20.33 o 
  -7   1  14       62.17       59.40     20.90 o 
  -6   1  14      166.90      183.39     27.12 o 
  -5   1  14        4.50        4.21     15.09 o 
  -4   1  14      320.08      332.93     28.07 o 
  -3   1  14      413.23      476.25     31.21 o 
  -2   1  14      866.99      857.94     30.29 o 
  -1   1  14      409.14      383.65     27.36 o 
   0   1  14     1253.54     1222.92     57.59 o 
   1   1  14      570.89      639.51     38.59 o 
   2   1  14      351.04      365.15     27.45 o 
   3   1  14      683.13      713.38     41.35 o 
   4   1  14       80.74       94.59     19.98 o 
   5   1  14      212.45      226.22     25.43 o 
   6   1  14       35.84       50.12     19.56 o 
  -7   2  14      178.61      198.60     28.78 o 
  -6   2  14      141.74      145.75     25.02 o 
  -5   2  14       77.90       99.42     21.34 o 
  -4   2  14      491.65      499.19     34.56 o 
  -3   2  14       35.64       19.15     19.30 o 
  -2   2  14       28.83       28.45      9.33 o 
  -1   2  14       23.10       24.71      8.94 o 
   0   2  14      135.99      111.21     19.18 o 
   1   2  14      274.63      296.12     24.45 o 
   2   2  14      193.66      192.76     22.44 o 
   3   2  14      126.04      141.27     22.20 o 
   4   2  14      299.01      290.72     27.48 o 
   5   2  14       18.06       23.62     17.46 o 
   6   2  14      130.57      114.18     23.06 o 
  -7   3  14      151.23      184.64     28.72 o 
  -6   3  14       24.14       34.83     18.35 o 
  -5   3  14       36.11       50.78     17.31 o 
  -4   3  14      149.01      181.52     24.16 o 
  -3   3  14     1352.90     1379.66     61.39 o 
  -2   3  14      108.12      112.40     26.35 o 
  -1   3  14      254.90      226.37     15.05 o 
   0   3  14       43.84       37.56     14.67 o 
   1   3  14      561.64      538.73     34.27 o 
   2   3  14      348.94      362.04     28.57 o 
   3   3  14       92.41       88.21     19.42 o 
   4   3  14      430.19      439.34     32.84 o 
   5   3  14       34.80       46.92     19.06 o 
   6   3  14       16.78       32.78     20.30 o 
  -6   4  14       79.47      109.47     24.63 o 
  -5   4  14       80.68       64.35     20.48 o 
  -4   4  14      683.16      740.23     44.25 o 
  -3   4  14       81.93       91.50     13.49 o 
  -2   4  14      245.51      259.99     19.04 o 
  -1   4  14      411.68      358.50     19.37 o 
   0   4  14       40.97       34.59     14.82 o 
   1   4  14      337.77      325.28     27.42 o 
   2   4  14      337.22      343.60     27.54 o 
   3   4  14      149.34      166.20     23.39 o 
   4   4  14       35.64       42.51     17.52 o 
   5   4  14       40.31       35.42     16.33 o 
   6   4  14        8.21        5.87     19.12 o 
  -6   5  14      103.90       87.47     23.45 o 
  -5   5  14       46.12       44.85     19.47 o 
  -4   5  14      130.99      124.17     22.59 o 
  -3   5  14      890.97      899.72     33.91 o 
  -2   5  14     1183.28     1220.81     40.92 o 
  -1   5  14        6.14       17.01      9.67 o 
   0   5  14      330.42      319.83     26.68 o 
   1   5  14      492.33      455.56     32.52 o 
   2   5  14      186.02      192.97     25.34 o 
   3   5  14      687.77      682.55     42.27 o 
   4   5  14      143.12      150.34     22.71 o 
   5   5  14       31.62       40.73     18.82 o 
   6   5  14       27.61       18.91     19.62 o 
  -6   6  14       68.21       35.51     21.79 o 
  -5   6  14       39.93       71.67     20.96 o 
  -4   6  14      142.13      145.42     23.80 o 
  -2   6  14      105.70       94.26     13.41 o 
  -1   6  14      579.54      655.35     27.37 o 
   0   6  14      373.40      379.26     28.43 o 
   1   6  14       56.99       68.86     17.73 o 
   2   6  14     1807.04     1747.18     77.25 o 
   3   6  14      122.81      142.49     23.54 o 
   4   6  14      333.04      310.76     29.23 o 
   5   6  14       24.22       24.31     17.96 o 
  -6   7  14        6.06      -18.70     19.24 o 
  -5   7  14       11.63       11.23     18.70 o 
  -4   7  14      152.17      170.70     26.44 o 
  -3   7  14      214.82      280.20     28.43 o 
  -2   7  14      991.21     1012.52     54.10 o 
  -1   7  14      195.36      185.38     15.91 o 
   0   7  14      383.23      365.03     29.37 o 
   1   7  14     1250.91     1184.94     59.76 o 
   2   7  14      164.40      113.05     20.60 o 
   3   7  14      858.80      898.02     49.38 o 
   4   7  14       45.73       25.61     18.50 o 
   5   7  14      134.04      173.02     26.03 o 
  -5   8  14       25.07       26.03     20.30 o 
  -4   8  14       53.99       70.37     22.17 o 
  -3   8  14      422.89      420.32     35.15 o 
  -2   8  14       84.59       74.81     20.99 o 
  -1   8  14      434.35      447.67     34.50 o 
   1   8  14       86.47       68.68     18.29 o 
   2   8  14      698.82      760.09     45.35 o 
   3   8  14       36.98       16.90     16.84 o 
   4   8  14      252.40      303.50     30.00 o 
  -4   9  14       71.77       66.69     23.06 o 
  -3   9  14      193.29      258.32     29.79 o 
  -2   9  14      143.19      212.88     27.54 o 
  -1   9  14       70.61       59.43     19.33 o 
  -4  10  14      102.39      120.08     27.30 o 
  -3  10  14        8.24        1.19     18.79 o 
  -2  10  14       88.93      122.27     23.33 o 
  -3  11  14       88.84       89.96     25.11 o 
  -2 -10  15      106.26      112.22     23.51 o 
  -1 -10  15      257.10      241.98     20.41 o 
   0 -10  15       40.88        7.65     18.70 o 
   1 -10  15      150.30      163.26     27.21 o 
   2 -10  15       36.00       28.72     19.12 o 
  -2  -9  15      451.06      494.63     36.93 o 
  -1  -9  15       61.51       32.58     19.18 o 
   0  -9  15      178.14      203.61     27.83 o 
   1  -9  15       49.72       52.52     18.38 o 
   2  -9  15      374.25      410.06     34.03 o 
   3  -9  15       91.64       95.89     24.96 o 
  -2  -8  15      136.61      129.36     22.56 o 
  -1  -8  15      331.69      283.52     28.63 o 
   0  -8  15        0.63        1.33     15.95 o 
   1  -8  15      152.93      145.04     24.90 o 
   2  -8  15       44.69       21.37     17.81 o 
   3  -8  15      350.25      341.41     31.45 o 
  -5  -7  15        1.92       19.12     19.21 o 
  -2  -7  15      120.50       96.93     20.07 o 
  -1  -7  15       13.58        9.04     14.85 o 
   0  -7  15       41.72       31.92     16.78 o 
   1  -7  15       50.58       47.07     18.20 o 
   2  -7  15       71.19       84.09     19.86 o 
   3  -7  15       77.29       76.80     21.91 o 
   4  -7  15       91.47      140.86     26.56 o 
  -5  -6  15       59.47       70.69     22.44 o 
  -2  -6  15      102.42       68.15     19.24 o 
  -1  -6  15      163.83      188.96     22.56 o 
   0  -6  15       99.51       66.13     17.52 o 
   1  -6  15      206.21      213.39     27.06 o 
   2  -6  15       12.23       -5.07     15.27 o 
   3  -6  15       53.53       54.07     19.09 o 
   4  -6  15       23.70       26.97     19.86 o 
  -6  -5  15       59.59       59.93     23.56 o 
  -5  -5  15       60.25      104.81     23.24 o 
  -4  -5  15      101.92      146.01     24.45 o 
  -2  -5  15      172.44      204.64     23.59 o 
  -1  -5  15      106.26       70.07     18.76 o 
   0  -5  15      922.27      921.67     49.03 o 
   1  -5  15      163.93      167.09     24.48 o 
   2  -5  15      484.60      482.50     35.72 o 
   3  -5  15      168.40      186.86     26.77 o 
   4  -5  15      429.90      364.74     32.90 o 
   5  -5  15       36.17       44.76     20.96 o 
  -6  -4  15       64.79       65.24     22.91 o 
  -5  -4  15       27.07       22.62     17.93 o 
  -4  -4  15      147.79      152.74     23.42 o 
  -2  -4  15      184.81      121.71     20.90 o 
  -1  -4  15      916.95      930.27     47.46 o 
   0  -4  15      106.69       88.21     19.18 o 
   1  -4  15      706.94      765.55     43.28 o 
   2  -4  15      127.40      150.31     24.13 o 
   3  -4  15      511.21      518.52     36.90 o 
   4  -4  15       87.39      113.17     22.73 o 
   5  -4  15      220.30      228.59     27.42 o 
  -6  -3  15        0.31        9.57     17.55 o 
  -5  -3  15      130.07      168.19     25.14 o 
  -4  -3  15        0.26        9.04     15.44 o 
  -2  -3  15      560.66      590.58     35.96 o 
  -1  -3  15      104.52       79.23     18.41 o 
   0  -3  15      783.11      857.05     45.41 o 
   1  -3  15       70.19       67.40     18.26 o 
   2  -3  15      842.36      875.49     48.55 o 
   3  -3  15      146.12      168.93     23.54 o 
   4  -3  15      341.77      378.43     31.09 o 
   5  -3  15       74.99      112.52     23.06 o 
  -6  -2  15       86.60       81.45     21.19 o 
  -5  -2  15        4.49        0.33     15.62 o 
  -4  -2  15      278.02      291.05     26.59 o 
  -2  -2  15       54.48       31.09     15.15 o 
  -1  -2  15      817.05      813.63     44.02 o 
   0  -2  15       22.92        7.85     12.81 o 
   1  -2  15      843.38      862.36     46.45 o 
   2  -2  15      204.73      196.88     25.55 o 
   3  -2  15      587.04      615.47     39.33 o 
   4  -2  15       14.84        9.22     16.54 o 
   5  -2  15      213.25      216.20     20.94 o 
  -6  -1  15      130.33      122.80     24.81 o 
  -5  -1  15      163.69      188.61     24.96 o 
  -4  -1  15      290.43      289.42     27.03 o 
  -3  -1  15      779.80      844.72     45.17 o 
  -2  -1  15      366.02      366.13     27.77 o 
  -1  -1  15      535.95      522.61     33.82 o 
   0  -1  15      267.22      249.08     24.48 o 
   1  -1  15      523.07      578.36     36.84 o 
   2  -1  15      257.20      262.30     24.57 o 
   3  -1  15       65.04       60.41     18.64 o 
   4  -1  15      218.84      215.70     24.28 o 
   5  -1  15        6.11       -2.46     15.77 o 
  -6   0  15       24.58        7.94     16.93 o 
  -5   0  15       23.17        8.15     16.84 o 
  -4   0  15      368.53      386.88     31.09 o 
  -2   0  15        8.74        8.03     13.84 o 
  -1   0  15        2.23        0.39     12.98 o 
   0   0  15       12.46       18.64     13.19 o 
   1   0  15      103.62      129.68     21.16 o 
   2   0  15      215.20      196.94     22.23 o 
   3   0  15       24.08        7.74     13.66 o 
   4   0  15      120.12       88.27     19.80 o 
   5   0  15        0.33       -0.62     17.13 o 
  -6   1  15       85.75       90.73     21.85 o 
  -5   1  15      167.89      198.72     27.21 o 
  -4   1  15      261.16      263.07     26.17 o 
  -3   1  15      794.93      791.37     44.11 o 
  -2   1  15      340.80      318.47     26.23 o 
  -1   1  15      599.50      546.29     34.32 o 
   0   1  15      274.46      263.66     24.78 o 
   1   1  15      538.28      571.72     36.96 o 
   2   1  15      196.20      207.40     23.03 o 
   3   1  15       52.82       67.05     18.91 o 
   4   1  15      251.53      239.18     26.53 o 
   5   1  15        7.16        1.93     16.98 o 
  -6   2  15       81.91       79.32     20.93 o 
  -5   2  15        1.29      -13.96     15.62 o 
  -4   2  15      236.56      249.52     25.55 o 
  -3   2  15      512.04      249.52     23.59 o 
  -2   2  15       68.75       71.56     12.05 o 
  -1   2  15      784.75      835.95     44.28 o 
   0   2  15       31.76       17.37     15.06 o 
   1   2  15      809.75      841.88     46.21 o 
   2   2  15      229.24      199.10     23.65 o 
   3   2  15      621.16      591.08     38.33 o 
   4   2  15       15.86       11.47     15.32 o 
   5   2  15      182.15      188.64     27.24 o 
  -6   3  15        0.21       -4.33     18.14 o 
  -5   3  15      111.38      156.77     25.58 o 
  -4   3  15        3.77        1.30     14.29 o 
  -3   3  15       70.84       68.24     16.50 o 
  -2   3  15      565.83      605.41     25.94 o 
  -1   3  15      135.26      130.16     20.51 o 
   0   3  15      711.55      780.58     44.34 o 
   1   3  15       68.65       67.85     17.93 o 
   2   3  15      902.04      940.37     49.35 o 
   3   3  15      149.01      177.88     24.19 o 
   4   3  15      331.30      314.32     28.81 o 
   5   3  15       73.31       96.63     22.88 o 
  -6   4  15       69.65       73.72     23.33 o 
  -5   4  15       24.53       23.27     18.02 o 
  -4   4  15      120.21      153.36     24.78 o 
  -3   4  15      262.84      278.20     18.55 o 
  -2   4  15      182.24      175.63     16.46 o 
  -1   4  15      862.66      843.42     46.60 o 
   0   4  15      102.07       67.02     16.60 o 
   1   4  15      729.61      725.62     43.04 o 
   2   4  15      130.86      137.18     23.03 o 
   3   4  15      537.45      560.10     38.24 o 
   4   4  15       81.23       85.96     21.22 o 
   5   4  15      206.51      217.69     27.24 o 
  -6   5  15       53.51      106.38     25.17 o 
  -5   5  15       53.35       71.70     22.97 o 
  -4   5  15       86.64      116.61     23.89 o 
  -3   5  15      330.37      351.06     21.86 o 
  -2   5  15      188.42      181.58     15.87 o 
  -1   5  15       73.42       89.61     19.00 o 
   0   5  15      835.37      888.71     48.02 o 
   1   5  15      165.00      151.70     21.91 o 
   2   5  15      554.00      531.41     36.90 o 
   3   5  15      186.45      223.50     28.93 o 
   4   5  15      421.34      435.40     34.35 o 
   5   5  15       26.57       42.71     19.86 o 
  -5   6  15       72.00       38.47     21.28 o 
  -4   6  15       48.62       30.86     17.61 o 
  -3   6  15      287.55      316.66     30.06 o 
  -2   6  15      101.76      142.17     29.82 o 
  -1   6  15      161.63      179.77     24.87 o 
   0   6  15       77.77       60.62     17.70 o 
   1   6  15      204.04      196.61     24.42 o 
   2   6  15       11.73       -1.13     15.47 o 
   3   6  15       54.41       45.26     19.09 o 
   4   6  15       23.31       34.59     19.44 o 
  -5   7  15        1.07       21.34     20.96 o 
  -4   7  15      111.84      147.44     27.51 o 
  -3   7  15      252.34      248.63     28.04 o 
  -2   7  15      107.96      112.96     22.97 o 
  -1   7  15       10.22        7.67     10.44 o 
   0   7  15       56.16       44.08     17.78 o 
   1   7  15       57.10       64.29     18.38 o 
   2   7  15       59.92       96.96     21.70 o 
   3   7  15       68.58       46.48     20.27 o 
   4   7  15      100.91      137.45     24.10 o 
  -4   8  15       56.15       84.63     23.95 o 
  -3   8  15      329.25      323.33     32.66 o 
  -2   8  15      129.22      169.10     25.94 o 
  -1   8  15      322.58      349.38     30.06 o 
   1   8  15      147.68      167.39     25.94 o 
   2   8  15       49.78       27.57     18.94 o 
   3   8  15      355.66      324.25     30.80 o 
  -3   9  15       33.53       42.59     19.62 o 
  -2   9  15      466.71      555.39     40.22 o 
  -2  10  15       98.64      111.75     25.82 o 
  -1  -9  16      104.05      127.93     24.87 o 
   0  -9  16       49.00       24.66     19.36 o 
   1  -9  16       17.26       20.45     17.52 o 
  -2  -8  16      201.18      218.99     27.39 o 
  -1  -8  16       32.44       20.93     18.38 o 
   0  -8  16      201.19      217.00     26.53 o 
   1  -8  16      137.18      136.23     23.21 o 
   2  -8  16       58.10       89.93     24.04 o 
  -2  -7  16       56.84       38.18     20.66 o 
  -1  -7  16      828.12      849.14     48.49 o 
   0  -7  16       69.85       58.25     20.39 o 
   1  -7  16      199.67      235.53     27.45 o 
   2  -7  16      180.40      176.31     26.26 o 
   3  -7  16      150.48      169.07     26.97 o 
  -2  -6  16      653.67      695.30     43.37 o 
  -1  -6  16       27.91       -7.77     17.07 o 
   0  -6  16      481.39      545.14     38.18 o 
   1  -6  16       28.28       24.66     18.32 o 
   2  -6  16      181.45      148.89     26.32 o 
   3  -6  16      180.48      208.82     30.06 o 
  -5  -5  16       11.04       24.04     19.80 o 
  -2  -5  16      253.41      244.19     26.74 o 
  -1  -5  16      196.93      213.39     25.67 o 
   0  -5  16       18.96        4.74     14.94 o 
   1  -5  16      198.74      203.55     27.36 o 
   2  -5  16      347.70      334.09     31.24 o 
   3  -5  16       70.83       66.66     19.53 o 
   4  -5  16      234.62      226.19     28.10 o 
  -5  -4  16        7.06       24.07     20.75 o 
  -2  -4  16      166.71      145.39     22.91 o 
  -1  -4  16       11.97        7.94     15.35 o 
   0  -4  16        6.39        4.83     15.44 o 
   1  -4  16        7.34        5.93     14.41 o 
   2  -4  16       59.30       47.46     18.59 o 
   3  -4  16      151.23      185.58     26.91 o 
   4  -4  16      218.35      221.10     30.09 o 
  -5  -3  16      112.27      166.88     27.21 o 
  -2  -3  16      294.68      314.20     27.69 o 
  -1  -3  16      136.35      136.82     21.99 o 
   0  -3  16       57.49       49.38     16.90 o 
   1  -3  16      209.32      194.89     22.85 o 
   2  -3  16       96.59       83.80     19.53 o 
   3  -3  16      285.27      262.68     27.09 o 
   4  -3  16       97.59      100.63     24.84 o 
  -5  -2  16       85.75       81.28     22.71 o 
  -4  -2  16       72.66       94.53     20.54 o 
  -2  -2  16       75.50       39.10     18.23 o 
  -1  -2  16       93.09       63.49     18.56 o 
   0  -2  16      288.99      276.47     26.50 o 
   1  -2  16       94.20       81.22     19.95 o 
   2  -2  16       31.67       20.19     15.24 o 
   3  -2  16       55.18       82.73     20.75 o 
   4  -2  16      172.65      180.04     26.20 o 
   5  -2  16       77.63       88.72     23.59 o 
  -5  -1  16      116.48      150.93     25.34 o 
  -4  -1  16      264.37      249.11     27.86 o 
  -2  -1  16      189.35      137.98     22.08 o 
  -1  -1  16      527.44      567.57     36.43 o 
   0  -1  16      218.38      232.63     25.02 o 
   1  -1  16      325.17      321.49     28.84 o 
   2  -1  16      331.69      377.01     31.03 o 
   3  -1  16      169.80      155.05     23.92 o 
   4  -1  16      430.22      444.15     34.74 o 
   5  -1  16       31.83       38.33     20.27 o 
  -6   0  16      288.39      339.87     34.38 o 
  -5   0  16      246.56      273.12     29.26 o 
  -4   0  16      435.31      431.31     33.32 o 
  -2   0  16      442.98      448.95     32.04 o 
  -1   0  16       70.65       67.20     17.99 o 
   0   0  16      467.77      475.12     33.64 o 
   1   0  16      169.90      145.51     21.93 o 
   2   0  16       28.51       30.74     15.56 o 
   3   0  16      428.10      384.63     32.01 o 
   4   0  16       24.58        7.23     18.41 o 
   5   0  16      488.22      510.87     38.12 o 
  -5   1  16      132.78      185.14     27.42 o 
  -4   1  16      257.42      255.01     26.77 o 
  -3   1  16      342.47      333.08     28.66 o 
  -2   1  16      210.32      130.07     21.13 o 
  -1   1  16      475.65      514.28     35.04 o 
   0   1  16      216.19      262.50     25.88 o 
   1   1  16      369.56      376.36     30.80 o 
   2   1  16      374.98      401.49     32.31 o 
   3   1  16      132.44      141.09     23.03 o 
   4   1  16      401.84      436.86     35.42 o 
   5   1  16       40.44       33.35     21.55 o 
  -5   2  16       70.05       93.67     23.24 o 
  -4   2  16       76.71       85.60     21.55 o 
  -3   2  16      865.19      826.31     46.27 o 
  -2   2  16       94.15       71.35     18.85 o 
  -1   2  16      114.68       62.96     18.23 o 
   0   2  16      251.47      271.01     26.23 o 
   1   2  16       97.09       85.90     20.99 o 
   2   2  16       39.21       46.60     16.90 o 
   3   2  16       58.03       47.87     19.68 o 
   4   2  16      161.18      196.20     27.83 o 
   5   2  16       78.52       67.67     24.34 o 
  -5   3  16      122.35      156.57     27.30 o 
  -4   3  16      442.32      454.55     34.98 o 
  -3   3  16       66.67       87.50     22.68 o 
  -2   3  16      283.47      297.33     27.39 o 
  -1   3  16      121.64      140.92     21.40 o 
   0   3  16       63.28       44.34     17.40 o 
   1   3  16      224.20      212.50     23.62 o 
   2   3  16      103.40       81.28     21.13 o 
   3   3  16      269.93      304.48     29.61 o 
   4   3  16       87.50      103.33     23.86 o 
  -5   4  16       23.25       15.50     19.03 o 
  -4   4  16        6.39       23.03     18.76 o 
  -3   4  16      857.79      940.43     52.76 o 
  -2   4  16      160.11      135.67     22.71 o 
  -1   4  16       11.42       -6.94     15.06 o 
   0   4  16       16.03       14.47     15.83 o 
   1   4  16        2.07        3.17     15.95 o 
   2   4  16       45.42       49.09     19.18 o 
   3   4  16      156.90      214.31     29.05 o 
   4   4  16      221.59      239.56     28.54 o 
  -5   5  16       19.77       10.43     18.44 o 
  -4   5  16      169.43      237.58     30.50 o 
  -3   5  16      180.26      196.00     45.00 o 
  -2   5  16      234.10      240.41     18.40 o 
  -1   5  16      252.42      267.87     26.53 o 
   0   5  16        7.41        0.68     14.47 o 
   1   5  16      140.65      144.92     23.98 o 
   2   5  16      338.94      361.27     32.13 o 
   3   5  16       84.22       79.97     21.96 o 
   4   5  16      253.70      263.75     28.28 o 
  -4   6  16      106.98      177.23     29.64 o 
  -3   6  16      100.88      121.35     25.97 o 
  -2   6  16      688.46      708.06     31.42 o 
  -1   6  16       15.94       13.52     17.37 o 
   0   6  16      480.11      547.74     38.00 o 
   1   6  16       29.12       14.58     17.58 o 
   2   6  16      146.82      144.12     25.82 o 
   3   6  16      177.23      231.44     31.03 o 
  -4   7  16       14.09        9.19     19.71 o 
  -3   7  16      362.32      401.08     36.73 o 
  -2   7  16       66.73       82.76     22.71 o 
  -1   7  16      819.62      855.01     49.68 o 
   0   7  16       44.18       30.35     19.00 o 
   1   7  16      191.61      194.27     26.50 o 
   2   7  16      220.72      188.40     27.89 o 
   3   7  16      138.15      142.34     27.06 o 
  -3   8  16       88.87      111.48     26.50 o 
  -2   8  16      245.89      292.41     30.65 o 
   1   8  16      140.06      147.61     26.17 o 
   2   8  16       50.92       75.11     22.68 o 
  -2   9  16       52.76       51.81     21.91 o 
  -2  -7  17      234.37      291.55     33.67 o 
  -1  -7  17       87.78       64.47     23.45 o 
   0  -7  17       80.57       71.70     22.47 o 
   1  -7  17       28.59        3.50     19.59 o 
  -2  -6  17       13.28       -0.71     20.42 o 
  -1  -6  17       70.21       57.42     21.88 o 
   0  -6  17       87.09       96.66     23.21 o 
   1  -6  17       63.19       60.26     20.87 o 
   2  -6  17       55.13       40.05     21.88 o 
  -2  -5  17      126.10      117.44     23.30 o 
  -1  -5  17      200.38      228.68     27.06 o 
   0  -5  17      205.39      206.99     28.60 o 
   1  -5  17      113.87      106.41     23.12 o 
   2  -5  17       43.02       47.52     20.36 o 
   3  -5  17       99.19       86.32     23.36 o 
  -2  -4  17       86.61       74.22     20.87 o 
  -1  -4  17      138.60      131.55     23.77 o 
   0  -4  17      533.70      576.67     39.75 o 
   1  -4  17       28.13       44.31     19.03 o 
   2  -4  17      216.68      221.42     25.64 o 
   3  -4  17       44.57       31.45     19.80 o 
  -2  -3  17       88.14       90.17     21.46 o 
  -1  -3  17      428.98      488.52     35.18 o 
   0  -3  17      437.56      457.57     35.15 o 
   1  -3  17      588.20      608.30     39.93 o 
   2  -3  17       48.28       57.95     18.85 o 
   3  -3  17      214.12      240.01     28.57 o 
  -2  -2  17      353.45      374.40     31.27 o 
  -1  -2  17      129.95      103.48     21.64 o 
   0  -2  17      593.00      573.77     39.42 o 
   1  -2  17      148.75      128.94     22.76 o 
   2  -2  17      462.86      508.56     37.26 o 
   3  -2  17        5.34       -4.65     17.70 o 
   4  -2  17      353.59      397.73     34.24 o 
  -5  -1  17       59.74       68.32     23.74 o 
  -2  -1  17      169.71      150.73     23.89 o 
  -1  -1  17      283.02      311.59     29.02 o 
   0  -1  17       51.03       42.95     18.53 o 
   1  -1  17      385.63      389.87     32.66 o 
   2  -1  17        1.83      -12.75     17.07 o 
   3  -1  17      196.98      227.79     28.04 o 
   4  -1  17        3.08        8.15     19.12 o 
  -5   0  17       96.16      112.43     25.17 o 
  -2   0  17      261.42      301.63     29.11 o 
  -1   0  17        3.90       10.08     16.63 o 
   0   0  17       52.78       82.88     20.48 o 
   1   0  17       77.58       82.23     19.80 o 
   2   0  17      146.55      139.23     23.59 o 
   3   0  17        5.13       18.94     19.24 o 
   4   0  17      198.22      228.33     30.71 o 
  -5   1  17       72.19      120.31     25.31 o 
  -4   1  17      203.24      221.27     26.62 o 
  -2   1  17      151.35      155.14     23.51 o 
  -1   1  17      315.90      357.18     30.00 o 
   0   1  17       56.36       48.26     19.21 o 
   1   1  17      327.48      393.46     32.64 o 
   2   1  17        1.43        2.22     17.61 o 
   3   1  17      231.05      207.25     28.22 o 
   4   1  17        6.58       16.60     19.47 o 
  -4   2  17       96.04      107.95     23.30 o 
  -2   2  17      344.63      381.46     31.18 o 
  -1   2  17      166.27      162.52     24.72 o 
   0   2  17      589.14      584.02     39.30 o 
   1   2  17      141.19      158.37     25.05 o 
   2   2  17      429.87      410.18     35.27 o 
   3   2  17        5.94        7.05     18.67 o 
   4   2  17      398.83      414.95     36.19 o 
  -4   3  17      313.27      311.06     32.10 o 
  -2   3  17       86.78       76.42     21.05 o 
  -1   3  17      415.25      402.26     33.88 o 
   0   3  17      452.68      478.50     35.84 o 
   1   3  17      567.30      609.22     40.37 o 
   2   3  17       44.21       42.03     18.08 o 
   3   3  17      225.96      278.96     30.17 o 
  -4   4  17       97.25      115.69     25.61 o 
  -2   4  17      109.94       84.51     21.13 o 
  -1   4  17      148.93      124.08     24.13 o 
   0   4  17      496.78      573.41     38.95 o 
   1   4  17       28.66       21.93     18.91 o 
   2   4  17      231.76      234.49     26.11 o 
   3   4  17       43.58       29.70     20.36 o 
  -4   5  17      165.85      224.00     31.75 o 
  -3   5  17       22.70       58.72     23.03 o 
  -2   5  17      140.71      124.26     23.39 o 
  -1   5  17      183.40      170.20     27.18 o 
   0   5  17      212.26      213.66     26.68 o 
   1   5  17      138.06      169.37     25.31 o 
   2   5  17       40.94       60.35     21.37 o 
   3   5  17       78.43       78.55     23.54 o 
  -3   6  17      242.34      268.70     31.33 o 
  -2   6  17        8.10       -9.57     18.08 o 
  -1   6  17       60.06       42.71     20.60 o 
   0   6  17       79.07       77.57     21.91 o 
   1   6  17       63.35       44.25     20.66 o 
   2   6  17       70.46       76.53     23.42 o 
  -1   7  17      101.21       91.71     24.10 o 
   0   7  17       91.90       57.92     22.59 o 
   1   7  17       18.59        1.39     19.21 o 
  -1  -5  18       82.39       75.29     23.48 o 
   0  -5  18      348.79      355.25     34.12 o 
   1  -5  18       38.43       17.10     20.66 o 
  -2  -4  18      169.10      149.04     27.12 o 
  -1  -4  18      255.65      290.01     30.77 o 
   0  -4  18      128.47      127.99     25.70 o 
   1  -4  18      159.43      138.51     27.89 o 
  -2  -3  18       32.21       25.88     20.54 o 
  -1  -3  18      204.09      227.56     30.71 o 
   0  -3  18       28.00       11.44     19.24 o 
   1  -3  18       15.53       17.55     18.56 o 
   2  -3  18       14.34       22.14     19.65 o 
  -2  -2  18       51.75       49.15     21.34 o 
  -1  -2  18      201.16      236.48     30.50 o 
   0  -2  18      148.64      146.34     24.75 o 
   1  -2  18      214.34      228.74     28.04 o 
   2  -2  18       27.99       28.63     20.81 o 
  -2  -1  18       70.89       81.42     22.20 o 
  -1  -1  18       20.67       14.29     18.94 o 
   0  -1  18      877.41      839.30     49.77 o 
   1  -1  18       64.60       48.46     20.42 o 
   2  -1  18      233.74      266.09     30.12 o 
  -2   0  18       11.13        9.43     19.83 o 
  -1   0  18      577.90      578.84     40.13 o 
   0   0  18        2.25       -5.42     18.76 o 
   1   0  18      971.16      988.27     55.64 o 
   2   0  18       30.62       30.95     19.12 o 
  -2   1  18       74.89       76.56     21.25 o 
  -1   1  18       19.80        5.25     17.84 o 
   0   1  18      857.79      861.88     50.66 o 
   1   1  18       68.50       47.07     20.78 o 
   2   1  18      240.64      255.54     30.06 o 
  -2   2  18       39.65       41.11     20.16 o 
  -1   2  18      158.85      156.60     26.97 o 
   0   2  18      153.17      187.54     27.89 o 
   1   2  18      243.62      256.72     32.22 o 
   2   2  18       40.01       49.86     21.79 o 
  -2   3  18       26.29       21.58     20.19 o 
  -1   3  18      222.97      250.86     28.28 o 
   0   3  18       23.94        7.91     19.71 o 
   1   3  18       19.61       16.93     19.39 o 
   2   3  18       19.35        6.67     19.68 o 
  -2   4  18      162.91      156.86     26.23 o 
  -1   4  18      284.02      286.10     28.84 o 
   0   4  18      144.15      132.08     26.35 o 
   1   4  18      144.54      170.56     28.31 o 
  -1   5  18       81.62       71.64     22.94 o 
   0   5  18      390.78      382.26     34.59 o 
   1   5  18       33.03       37.70     19.50 o 
                                                 
